# Supplementary material for: Triimidazolium tris­(pyridine-2,6-di­carboxyl­ato)dysprosate(III) trihydrate
Source: Acta Crystallogr Sect E Struct Rep Online. 2010 Sep 25;66(Pt 10):m1291–2. doi: 10.1107/S1600536810036421 (PMC2983370; doi:10.1107/S1600536810036421)
Supplement: Supplementary file 1 [file e-66-m1291-sup1.cif]

##############################################################################
###                                                                        ###
###        Electronic paper (Acta Crystallographica Section E)             ###
###                                                                        ###
##############################################################################
#                                                                            #
# This CIF contains the data in a paper accepted for publication in Acta     #
# Crystallographica Section E. It conforms to the requirements of Notes      #
# for Authors for Section E, and has been peer reviewed under the auspices   #
# of the IUCr Commission on Journals.                                        #
#                                                                            #
# Full details of the Crystallographic Information File format               #
# are given in the paper "The Crystallographic Information File (CIF):       #
# a New Standard Archive File for Crystallography" by S. R. Hall, F. H.      #
# Allen and I. D. Brown [Acta Cryst. (1991), A47, 655-685].                  #
#                                                                            #
# The current version of the core CIF dictionary is obtainable from          #
# ftp://ftp.iucr.org/pub/cif_core.dic. The current version number is 2.4.    #
#                                                                            #
# Software is freely available for graphical display of the structure(s) in  #
# this CIF.  For information consult the CIF home page http://www.iucr.org/  #
# cif/home.html                                                              #
#                                                                            #
# This file may be used for bona fide research purposes within the           #
# scientific community so long as proper attribution is given to the journal # 
# article from which it was obtained.                                        #
#                                                                            #
##############################################################################
                                             
data_I
_audit_creation_method     SHELXL-97
_chemical_name_systematic
;
Triimidazolium tris(pyridine-2,6-dicarboxylato)dysprosate(III) trihydrate
;
_chemical_name_common     ?
_chemical_formula_moiety     '3(C3 H5 N2 +), C21 H9 Dy1 N3 O12 3-, 3(H2 O1)'
_chemical_formula_sum     'C30 H30 Dy N9 O15'
_chemical_formula_iupac     '(C3 H5 N2)3 [Dy (C7 H3 N O4)3], 3H2 O'
_chemical_formula_weight     919.13
_chemical_melting_point     ?
_symmetry_cell_setting     triclinic
_symmetry_space_group_name_H-M     'P -1'
_symmetry_space_group_name_Hall     '-P 1'
loop_
    _symmetry_equiv_pos_as_xyz
    'x, y, z'
    '-x, -y, -z'
_cell_length_a     10.939(2)
_cell_length_b     12.099(2)
_cell_length_c     14.070(3)
_cell_angle_alpha     88.57(3)
_cell_angle_beta     85.64(3)
_cell_angle_gamma     67.28(3)
_cell_volume     1712.7(6)
_cell_formula_units_Z     2
_cell_measurement_reflns_used     125
_cell_measurement_theta_min     7.5
_cell_measurement_theta_max     15
_cell_measurement_temperature     296(2)
_exptl_crystal_description     'block'
_exptl_crystal_colour     'colourless'
_exptl_crystal_size_max     0.35
_exptl_crystal_size_mid     0.25
_exptl_crystal_size_min     0.25
_exptl_crystal_density_diffrn     1.782
_exptl_crystal_density_meas     ?
_exptl_crystal_density_method     'not measured'
_exptl_crystal_F_000     918
_exptl_absorpt_coefficient_mu     2.269
_exptl_absorpt_correction_type     multi-scan
_exptl_absorpt_process_details
;
(SADABS; Bruker, 2001)
;
_exptl_absorpt_correction_T_min     0.5040
_exptl_absorpt_correction_T_max     0.6009
_exptl_special_details
;
;
_diffrn_ambient_temperature     296(2)
_diffrn_radiation_type     MoK\a
_diffrn_radiation_wavelength     0.71073
_diffrn_radiation_source     'fine-focus sealed tube'
_diffrn_radiation_monochromator     graphite
_diffrn_measurement_device_type     'Bruker APEXII CCD'
_diffrn_measurement_method     '\f and \w scans'
_diffrn_detector_area_resol_mean     ?
_diffrn_reflns_number     27464
_diffrn_reflns_av_R_equivalents     0.0222
_diffrn_reflns_av_sigmaI/netI     0.0177
_diffrn_reflns_theta_min     1.82
_diffrn_reflns_theta_max     27.00
_diffrn_reflns_theta_full     27.00
_diffrn_measured_fraction_theta_max     0.998
_diffrn_measured_fraction_theta_full     0.998
_diffrn_reflns_limit_h_min     -13
_diffrn_reflns_limit_h_max     13
_diffrn_reflns_limit_k_min     -13
_diffrn_reflns_limit_k_max     15
_diffrn_reflns_limit_l_min     -17
_diffrn_reflns_limit_l_max     17
_refine_special_details
;
Refinement of <i>F</i>^2^ against ALL reflections. The weighted <i>R</i>-factor
<i>wR</i> and goodness of fit <i>S</i> are based on <i>F</i>^2^, conventional
<i>R</i>-factors <i>R</i> are based on <i>F</i>, with <i>F</i> set to zero for
negative <i>F</i>^2^. The threshold expression of <i>F</i>^2^ >
\s(<i>F</i>^2^) is used only for calculating <i>R</i>-factors(gt) <i>etc</i>.
and is not relevant to the choice of reflections for refinement.
<i>R</i>-factors based on <i>F</i>^2^ are statistically about twice as large
as those based on <i>F</i>, and <i>R</i>- factors based on ALL data will be
even larger.
;
_reflns_number_total     7447
_reflns_number_gt     7223
_reflns_threshold_expression     I>2sigma(I)
_refine_ls_structure_factor_coef     Fsqd
_refine_ls_matrix_type     full
_refine_ls_R_factor_all     0.0224
_refine_ls_R_factor_gt     0.0215
_refine_ls_wR_factor_gt     0.0595
_refine_ls_wR_factor_ref     0.0604
_refine_ls_goodness_of_fit_ref     1.103
_refine_ls_restrained_S_all     1.105
_refine_ls_number_reflns     7447
_refine_ls_number_parameters     505
_refine_ls_number_restraints     3
_refine_ls_hydrogen_treatment     mixed
_refine_ls_weighting_scheme     calc
_refine_ls_weighting_details
         'calc w=1/[\s^2^(Fo^2^)+(0.0314P)^2^+1.7104P] where P=(Fo^2^+2Fc^2^)/3'
_atom_sites_solution_hydrogens     geom
_atom_sites_solution_primary     direct
_atom_sites_solution_secondary     difmap
_refine_ls_shift/su_max     0.001
_refine_ls_shift/su_mean     0.000
_refine_diff_density_max     0.687
_refine_diff_density_min     -0.774
_refine_ls_extinction_method     none
_refine_ls_extinction_coef     ?
loop_
    _atom_type_symbol
    _atom_type_description
    _atom_type_scat_dispersion_real
    _atom_type_scat_dispersion_imag
    _atom_type_scat_source
    'C' 'C' 0.0033 0.0016
                         'International Tables Vol C Tables 4.2.6.8 and 6.1.1.4'
    'H' 'H' 0.0000 0.0000
                         'International Tables Vol C Tables 4.2.6.8 and 6.1.1.4'
    'Dy' 'Dy' -0.1892 4.4098
                         'International Tables Vol C Tables 4.2.6.8 and 6.1.1.4'
    'N' 'N' 0.0061 0.0033
                         'International Tables Vol C Tables 4.2.6.8 and 6.1.1.4'
    'O' 'O' 0.0106 0.0060
                         'International Tables Vol C Tables 4.2.6.8 and 6.1.1.4'
_computing_data_collection     'APEX2 (Bruker, 2008)'
_computing_cell_refinement     'SAINT (Bruker, 2008)'
_computing_data_reduction     'SAINT (Bruker, 2008)'
_computing_structure_solution     'SHELXS97 (Sheldrick, 2008)'
_computing_structure_refinement     'SHELXL97 (Sheldrick, 2008)'
_computing_molecular_graphics     'SHELXTL (Sheldrick, 2008)'
_computing_publication_material     'SHELXTL (Sheldrick, 2008)'
loop_
    _atom_site_type_symbol
    _atom_site_label
    _atom_site_fract_x
    _atom_site_fract_y
    _atom_site_fract_z
    _atom_site_U_iso_or_equiv
    _atom_site_adp_type
    _atom_site_calc_flag
    _atom_site_refinement_flags
    _atom_site_occupancy
    _atom_site_disorder_assembly
    _atom_site_disorder_group
    Dy Dy2 0.492045(10) 0.266222(9) 0.252168(7) 0.02219(4) Uani d . 1 . .
    N N1 0.38988(19) 0.43970(17) 0.36385(14) 0.0243(4) Uani d . 1 . .
    O O11 0.31544(18) 0.41655(17) 0.17113(13) 0.0338(4) Uani d . 1 . .
    N N2 0.5350(2) 0.05867(18) 0.30655(14) 0.0257(4) Uani d . 1 . .
    O O3 0.29744(19) 0.27164(17) 0.34879(14) 0.0345(4) Uani d . 1 . .
    O O9 0.71488(18) 0.14570(17) 0.18726(13) 0.0344(4) Uani d . 1 . .
    O O7 0.40575(19) 0.15338(17) 0.15780(13) 0.0348(4) Uani d . 1 . .
    O O1 0.60328(17) 0.40305(16) 0.25167(13) 0.0304(4) Uani d . 1 . .
    O O5 0.6077(2) 0.20866(16) 0.39291(13) 0.0350(4) Uani d . 1 . .
    N N3 0.5446(2) 0.29826(18) 0.07972(14) 0.0265(4) Uani d . 1 . .
    O O10 0.8795(2) 0.1004(2) 0.07273(15) 0.0456(5) Uani d . 1 . .
    C C6 0.5682(3) 0.4965(2) 0.30392(18) 0.0288(5) Uani d . 1 . .
    C C14 0.4159(3) 0.0481(2) 0.17445(18) 0.0298(5) Uani d . 1 . .
    C C13 0.6477(3) 0.1058(2) 0.42917(18) 0.0300(5) Uani d . 1 . .
    C C5 0.2800(2) 0.4523(2) 0.41906(17) 0.0269(5) Uani d . 1 . .
    C C1 0.4427(2) 0.5216(2) 0.36810(17) 0.0268(5) Uani d . 1 . .
    O O8 0.3703(2) -0.01097(19) 0.12661(15) 0.0432(5) Uani d . 1 . .
    C C15 0.6663(2) 0.2410(2) 0.03876(18) 0.0290(5) Uani d . 1 . .
    C C8 0.6011(2) 0.0175(2) 0.38414(17) 0.0270(5) Uani d . 1 . .
    C C21 0.3162(3) 0.4294(3) 0.0813(2) 0.0388(6) Uani d . 1 . .
    O O6 0.7192(2) 0.07182(19) 0.49629(16) 0.0475(5) Uani d . 1 . .
    C C11 0.5093(3) -0.1261(2) 0.2908(2) 0.0368(6) Uani d . 1 . .
    H H11 0.4774 -0.1736 0.2576 0.044 Uiso calc R 1 . .
    O O4 0.1420(2) 0.34799(19) 0.46686(15) 0.0419(5) Uani d . 1 . .
    C C12 0.4892(2) -0.0110(2) 0.26079(18) 0.0286(5) Uani d . 1 . .
    C C20 0.7622(3) 0.1555(2) 0.10429(19) 0.0313(5) Uani d . 1 . .
    C C7 0.2347(2) 0.3501(2) 0.41110(18) 0.0282(5) Uani d . 1 . .
    O O2 0.6264(2) 0.5655(2) 0.30446(17) 0.0466(5) Uani d . 1 . .
    C C2 0.3867(3) 0.6207(2) 0.4278(2) 0.0363(6) Uani d . 1 . .
    H H2 0.4260 0.6762 0.4306 0.044 Uiso calc R 1 . .
    C C9 0.6241(3) -0.0961(2) 0.4192(2) 0.0349(6) Uani d . 1 . .
    H H9 0.6695 -0.1231 0.4739 0.042 Uiso calc R 1 . .
    C C4 0.2156(3) 0.5508(2) 0.4781(2) 0.0355(6) Uani d . 1 . .
    H H4 0.1369 0.5601 0.5135 0.043 Uiso calc R 1 . .
    C C19 0.4500(3) 0.3706(2) 0.02714(18) 0.0305(5) Uani d . 1 . .
    C C16 0.6994(3) 0.2573(3) -0.0559(2) 0.0388(6) Uani d . 1 . .
    H H16 0.7858 0.2185 -0.0824 0.047 Uiso calc R 1 . .
    C C17 0.6007(3) 0.3327(3) -0.1099(2) 0.0445(7) Uani d . 1 . .
    H H17 0.6199 0.3450 -0.1739 0.053 Uiso calc R 1 . .
    C C18 0.4737(3) 0.3896(3) -0.0690(2) 0.0413(6) Uani d . 1 . .
    H H18 0.4057 0.4393 -0.1047 0.050 Uiso calc R 1 . .
    C C10 0.5776(3) -0.1689(2) 0.3708(2) 0.0391(6) Uani d . 1 . .
    H H10 0.5924 -0.2460 0.3922 0.047 Uiso calc R 1 . .
    O O12 0.2182(2) 0.4833(3) 0.03738(18) 0.0843(11) Uani d . 1 . .
    C C3 0.2725(3) 0.6355(3) 0.4827(2) 0.0418(7) Uani d . 1 . .
    H H3 0.2332 0.7017 0.5229 0.050 Uiso calc R 1 . .
    C C30 0.2356(3) 0.1317(3) 0.9875(2) 0.0349(6) Uani d . 1 . .
    H H30 0.2716 0.0773 1.0356 0.042 Uiso calc R 1 . .
    C C29 0.3007(4) 0.1858(4) 0.9312(3) 0.0565(9) Uani d . 1 . .
    H H29 0.3893 0.1754 0.9332 0.068 Uiso calc R 1 . .
    N N9 0.2143(4) 0.2573(4) 0.8719(3) 0.0879(12) Uani d . 1 . .
    H H9A 0.2305 0.3022 0.8285 0.105 Uiso calc R 1 . .
    C C28 0.0964(3) 0.2459(3) 0.8928(2) 0.0409(6) Uani d . 1 . .
    H H28 0.0184 0.2856 0.8628 0.049 Uiso calc R 1 . .
    N N8 0.1118(4) 0.1690(4) 0.9629(3) 0.0694(9) Uani d D 1 . .
    H H8A 0.044(4) 0.144(4) 0.990(3) 0.083 Uiso d D 1 . .
    N N7 0.0067(3) 0.9748(3) 0.22123(19) 0.0460(6) Uani d D 1 . .
    H H7A -0.032(3) 1.016(3) 0.172(2) 0.055 Uiso d D 1 . .
    C C25 -0.0575(3) 0.9456(4) 0.2928(3) 0.0577(9) Uani d . 1 . .
    H H25 -0.1468 0.9570 0.2959 0.069 Uiso calc R 1 . .
    C C26 0.1345(3) 0.9451(3) 0.2428(2) 0.0461(7) Uani d . 1 . .
    H H26 0.2019 0.9561 0.2043 0.055 Uiso calc R 1 . .
    N N6 0.0242(3) 0.8977(3) 0.3600(2) 0.0556(7) Uani d . 1 . .
    H H6 0.0043 0.8714 0.4138 0.067 Uiso calc R 1 . .
    C C27 0.1448(4) 0.8969(3) 0.3299(3) 0.0520(8) Uani d . 1 . .
    H H27 0.2209 0.8682 0.3635 0.062 Uiso calc R 1 . .
    C C23 0.9146(3) 0.3939(4) 0.1412(2) 0.0529(8) Uani d . 1 . .
    H H23 0.8654 0.4415 0.0937 0.063 Uiso calc R 1 . .
    C C24 0.8704(3) 0.3407(3) 0.2103(2) 0.0363(6) Uani d . 1 . .
    H H24 0.7834 0.3455 0.2205 0.044 Uiso calc R 1 . .
    C C22 1.0765(3) 0.2936(3) 0.2290(3) 0.0520(8) Uani d . 1 . .
    H H22 1.1600 0.2603 0.2529 0.062 Uiso calc R 1 . .
    N N5 1.0434(3) 0.3669(4) 0.1519(3) 0.0713(10) Uani d . 1 . .
    H H5 1.0957 0.3912 0.1167 0.086 Uiso calc R 1 . .
    O O13 0.0930(3) 0.6349(2) 0.22816(19) 0.0625(7) Uani d . 1 . .
    H H2W 0.0469 0.6143 0.2710 0.094 Uiso d R 1 . .
    H H1W 0.1609 0.5740 0.2092 0.094 Uiso d R 1 . .
    O O14 0.0736(2) 0.1513(2) 0.46679(16) 0.0482(5) Uani d . 1 . .
    H H3W 0.0936 0.2127 0.4652 0.072 Uiso d R 1 . .
    H H4W 0.1461 0.0904 0.4598 0.072 Uiso d R 1 . .
    O O15 0.1116(3) 0.4098(3) 0.6635(2) 0.0794(9) Uani d . 1 . .
    H H5W 0.1782 0.4267 0.6729 0.119 Uiso d R 1 . .
    H H6W 0.1159 0.3982 0.6038 0.119 Uiso d R 1 . .
    N N4 0.9700(4) 0.2789(3) 0.2631(3) 0.0758(10) Uani d D 1 . .
    H H4A 0.966(5) 0.231(4) 0.316(3) 0.091 Uiso d D 1 . .
loop_
    _atom_site_aniso_label
    _atom_site_aniso_U_11
    _atom_site_aniso_U_22
    _atom_site_aniso_U_33
    _atom_site_aniso_U_12
    _atom_site_aniso_U_13
    _atom_site_aniso_U_23
    Dy2 0.02178(6) 0.02328(6) 0.02335(7) -0.01066(4) -0.00168(4) -0.00032(4)
    N1 0.0258(10) 0.0247(9) 0.0244(9) -0.0116(8) -0.0031(8) 0.0020(7)
    O11 0.0279(9) 0.0380(10) 0.0295(9) -0.0059(7) -0.0021(7) 0.0010(7)
    N2 0.0259(10) 0.0265(9) 0.0266(10) -0.0127(8) -0.0001(8) -0.0016(8)
    O3 0.0353(10) 0.0355(9) 0.0383(10) -0.0213(8) 0.0089(8) -0.0095(8)
    O9 0.0272(9) 0.0370(10) 0.0327(10) -0.0062(7) 0.0007(7) 0.0046(8)
    O7 0.0442(11) 0.0354(9) 0.0324(9) -0.0221(8) -0.0110(8) 0.0018(7)
    O1 0.0286(9) 0.0306(9) 0.0349(9) -0.0156(7) 0.0033(7) -0.0038(7)
    O5 0.0469(11) 0.0284(9) 0.0335(10) -0.0166(8) -0.0143(8) 0.0015(7)
    N3 0.0265(10) 0.0279(10) 0.0261(10) -0.0115(8) -0.0020(8) -0.0001(8)
    O10 0.0290(10) 0.0535(13) 0.0418(11) -0.0038(9) 0.0053(8) 0.0010(9)
    C6 0.0294(12) 0.0286(11) 0.0321(13) -0.0151(10) -0.0045(10) 0.0031(9)
    C14 0.0282(12) 0.0353(13) 0.0298(12) -0.0168(10) 0.0000(10) -0.0045(10)
    C13 0.0334(13) 0.0297(12) 0.0282(12) -0.0133(10) -0.0045(10) -0.0008(9)
    C5 0.0279(12) 0.0271(11) 0.0256(11) -0.0108(9) -0.0008(9) 0.0015(9)
    C1 0.0293(12) 0.0262(11) 0.0277(12) -0.0133(9) -0.0045(9) 0.0019(9)
    O8 0.0535(12) 0.0449(11) 0.0446(11) -0.0312(10) -0.0158(10) -0.0016(9)
    C15 0.0276(12) 0.0324(12) 0.0278(12) -0.0128(10) -0.0004(9) -0.0022(9)
    C8 0.0271(12) 0.0279(11) 0.0264(12) -0.0111(9) -0.0002(9) -0.0005(9)
    C21 0.0306(13) 0.0470(16) 0.0327(14) -0.0074(12) -0.0071(11) 0.0016(12)
    O6 0.0633(14) 0.0397(11) 0.0435(12) -0.0200(10) -0.0295(11) 0.0068(9)
    C11 0.0399(15) 0.0316(13) 0.0454(15) -0.0207(11) -0.0034(12) -0.0024(11)
    O4 0.0411(11) 0.0447(11) 0.0454(12) -0.0255(9) 0.0149(9) -0.0085(9)
    C12 0.0286(12) 0.0300(12) 0.0312(12) -0.0158(10) -0.0008(10) -0.0025(10)
    C20 0.0256(12) 0.0313(12) 0.0350(14) -0.0090(10) -0.0001(10) -0.0028(10)
    C7 0.0269(12) 0.0307(12) 0.0290(12) -0.0136(10) -0.0002(9) 0.0015(9)
    O2 0.0484(12) 0.0445(11) 0.0597(14) -0.0336(10) 0.0092(10) -0.0107(10)
    C2 0.0434(15) 0.0301(12) 0.0396(15) -0.0191(11) 0.0000(12) -0.0049(11)
    C9 0.0339(13) 0.0321(13) 0.0399(14) -0.0138(11) -0.0055(11) 0.0069(11)
    C4 0.0378(14) 0.0338(13) 0.0348(14) -0.0154(11) 0.0080(11) -0.0058(11)
    C19 0.0314(13) 0.0335(12) 0.0260(12) -0.0118(10) -0.0035(10) 0.0020(10)
    C16 0.0351(14) 0.0504(16) 0.0304(13) -0.0170(12) 0.0055(11) -0.0030(12)
    C17 0.0501(18) 0.0593(19) 0.0244(13) -0.0221(15) 0.0007(12) 0.0048(12)
    C18 0.0438(16) 0.0486(16) 0.0296(14) -0.0155(13) -0.0068(12) 0.0077(12)
    C10 0.0413(15) 0.0291(13) 0.0514(17) -0.0186(11) -0.0044(13) 0.0082(12)
    O12 0.0377(13) 0.131(3) 0.0416(14) 0.0155(15) -0.0127(11) 0.0054(15)
    C3 0.0505(17) 0.0311(13) 0.0430(16) -0.0161(12) 0.0083(13) -0.0122(12)
    C30 0.0391(14) 0.0399(14) 0.0301(13) -0.0187(12) -0.0093(11) -0.0013(11)
    C29 0.0447(18) 0.069(2) 0.057(2) -0.0227(17) -0.0042(16) 0.0032(17)
    N9 0.097(3) 0.088(3) 0.072(2) -0.031(2) 0.000(2) 0.019(2)
    C28 0.0372(15) 0.0498(16) 0.0341(14) -0.0145(13) -0.0077(12) 0.0051(12)
    N8 0.069(2) 0.079(2) 0.068(2) -0.0367(19) -0.0072(17) -0.0045(18)
    N7 0.0380(13) 0.0514(15) 0.0421(14) -0.0099(11) -0.0052(11) 0.0048(12)
    C25 0.0390(17) 0.072(2) 0.056(2) -0.0163(16) 0.0029(15) 0.0062(18)
    C26 0.0381(15) 0.0491(17) 0.0527(18) -0.0185(13) -0.0025(13) -0.0035(14)
    N6 0.0671(19) 0.0552(17) 0.0408(15) -0.0205(15) 0.0000(13) 0.0057(12)
    C27 0.0521(19) 0.0497(18) 0.056(2) -0.0181(15) -0.0202(16) -0.0003(15)
    C23 0.0414(17) 0.073(2) 0.0451(18) -0.0223(16) -0.0081(14) 0.0018(16)
    C24 0.0236(12) 0.0502(16) 0.0407(15) -0.0206(11) 0.0011(10) -0.0094(12)
    C22 0.0242(14) 0.061(2) 0.064(2) -0.0068(13) -0.0130(14) -0.0145(17)
    N5 0.0547(19) 0.094(3) 0.079(2) -0.0465(19) 0.0196(17) -0.026(2)
    O13 0.0524(14) 0.0571(15) 0.0597(15) -0.0014(12) -0.0012(12) -0.0022(12)
    O14 0.0477(12) 0.0453(12) 0.0567(14) -0.0235(10) -0.0070(10) 0.0091(10)
    O15 0.090(2) 0.102(2) 0.0473(15) -0.0424(19) 0.0164(14) -0.0014(15)
    N4 0.093(3) 0.058(2) 0.071(2) -0.023(2) -0.009(2) 0.0016(17)
_geom_special_details
;
All e.s.d.'s (except the e.s.d. in the dihedral angle between two l.s. planes)
are estimated using the full covariance matrix. The cell e.s.d.'s are taken
into account individually in the estimation of e.s.d.'s in distances, angles
and torsion angles; correlations between e.s.d.'s in cell parameters are only
used when they are defined by crystal symmetry. An approximate (isotropic)
treatment of cell e.s.d.'s is used for estimating e.s.d.'s involving l.s.
planes.
;
loop_
    _geom_bond_atom_site_label_1
    _geom_bond_atom_site_label_2
    _geom_bond_site_symmetry_2
    _geom_bond_distance
    _geom_bond_publ_flag
    Dy2 O5 . 2.3745(19) y
    Dy2 O1 . 2.4032(17) y
    Dy2 O7 . 2.4072(18) y
    Dy2 O3 . 2.4167(19) y
    Dy2 O11 . 2.420(2) y
    Dy2 O9 . 2.426(2) y
    Dy2 N2 . 2.482(2) y
    Dy2 N1 . 2.492(2) y
    Dy2 N3 . 2.506(2) y
    N1 C1 . 1.331(3) ?
    N1 C5 . 1.339(3) ?
    O11 C21 . 1.270(3) ?
    N2 C8 . 1.333(3) ?
    N2 C12 . 1.334(3) ?
    O3 C7 . 1.260(3) ?
    O9 C20 . 1.262(3) ?
    O7 C14 . 1.253(3) ?
    O1 C6 . 1.277(3) ?
    O5 C13 . 1.258(3) ?
    N3 C19 . 1.330(3) ?
    N3 C15 . 1.333(3) ?
    O10 C20 . 1.246(3) ?
    C6 O2 . 1.230(3) ?
    C6 C1 . 1.515(4) ?
    C14 O8 . 1.250(3) ?
    C14 C12 . 1.514(4) ?
    C13 O6 . 1.232(3) ?
    C13 C8 . 1.518(3) ?
    C5 C4 . 1.385(4) ?
    C5 C7 . 1.510(3) ?
    C1 C2 . 1.387(4) ?
    C15 C16 . 1.383(4) ?
    C15 C20 . 1.511(4) ?
    C8 C9 . 1.384(3) ?
    C21 O12 . 1.223(4) ?
    C21 C19 . 1.511(4) ?
    C11 C10 . 1.375(4) ?
    C11 C12 . 1.383(4) ?
    C11 H11 . 0.9300 ?
    O4 C7 . 1.241(3) ?
    C2 C3 . 1.369(4) ?
    C2 H2 . 0.9300 ?
    C9 C10 . 1.388(4) ?
    C9 H9 . 0.9300 ?
    C4 C3 . 1.395(4) ?
    C4 H4 . 0.9300 ?
    C19 C18 . 1.388(4) ?
    C16 C17 . 1.381(4) ?
    C16 H16 . 0.9300 ?
    C17 C18 . 1.376(4) ?
    C17 H17 . 0.9300 ?
    C18 H18 . 0.9300 ?
    C10 H10 . 0.9300 ?
    C3 H3 . 0.9300 ?
    C30 N8 . 1.322(4) ?
    C30 C29 . 1.345(5) ?
    C30 H30 . 0.9300 ?
    C29 N9 . 1.339(5) ?
    C29 H29 . 0.9300 ?
    N9 C28 . 1.359(5) ?
    N9 H9A . 0.8600 ?
    C28 N8 . 1.313(5) ?
    C28 H28 . 0.9300 ?
    N8 H8A . 0.960(19) ?
    N7 C25 . 1.304(4) ?
    N7 C26 . 1.359(4) ?
    N7 H7A . 0.873(18) ?
    C25 N6 . 1.315(5) ?
    C25 H25 . 0.9300 ?
    C26 C27 . 1.338(5) ?
    C26 H26 . 0.9300 ?
    N6 C27 . 1.351(5) ?
    N6 H6 . 0.8600 ?
    C27 H27 . 0.9300 ?
    C23 C24 . 1.317(5) ?
    C23 N5 . 1.337(5) ?
    C23 H23 . 0.9300 ?
    C24 N4 . 1.328(5) ?
    C24 H24 . 0.9300 ?
    C22 N4 . 1.301(5) ?
    C22 N5 . 1.362(5) ?
    C22 H22 . 0.9300 ?
    N5 H5 . 0.8600 ?
    O13 H2W . 0.8499 ?
    O13 H1W . 0.8500 ?
    O14 H3W . 0.8501 ?
    O14 H4W . 0.8500 ?
    O15 H5W . 0.8500 ?
    O15 H6W . 0.8501 ?
    N4 H4A . 0.937(19) ?
loop_
    _geom_angle_atom_site_label_1
    _geom_angle_atom_site_label_2
    _geom_angle_atom_site_label_3
    _geom_angle_site_symmetry_1
    _geom_angle_site_symmetry_3
    _geom_angle
    _geom_angle_publ_flag
    O5 Dy2 O1 . . 78.70(7) ?
    O5 Dy2 O7 . . 129.04(6) ?
    O1 Dy2 O7 . . 146.45(6) ?
    O5 Dy2 O3 . . 86.53(7) ?
    O1 Dy2 O3 . . 128.79(6) ?
    O7 Dy2 O3 . . 77.27(7) ?
    O5 Dy2 O11 . . 147.58(7) ?
    O1 Dy2 O11 . . 88.66(7) ?
    O7 Dy2 O11 . . 75.43(7) ?
    O3 Dy2 O11 . . 78.34(7) ?
    O5 Dy2 O9 . . 78.53(7) ?
    O1 Dy2 O9 . . 77.03(7) ?
    O7 Dy2 O9 . . 89.53(7) ?
    O3 Dy2 O9 . . 147.00(7) ?
    O11 Dy2 O9 . . 127.78(6) ?
    O5 Dy2 N2 . . 64.77(7) ?
    O1 Dy2 N2 . . 137.08(6) ?
    O7 Dy2 N2 . . 64.30(7) ?
    O3 Dy2 N2 . . 72.61(7) ?
    O11 Dy2 N2 . . 134.24(7) ?
    O9 Dy2 N2 . . 74.41(7) ?
    O5 Dy2 N1 . . 74.09(7) ?
    O1 Dy2 N1 . . 64.41(6) ?
    O7 Dy2 N1 . . 134.39(7) ?
    O3 Dy2 N1 . . 64.39(7) ?
    O11 Dy2 N1 . . 73.51(7) ?
    O9 Dy2 N1 . . 136.03(7) ?
    N2 Dy2 N1 . . 121.12(7) ?
    O5 Dy2 N3 . . 137.66(7) ?
    O1 Dy2 N3 . . 74.77(7) ?
    O7 Dy2 N3 . . 71.72(7) ?
    O3 Dy2 N3 . . 135.76(7) ?
    O11 Dy2 N3 . . 63.97(7) ?
    O9 Dy2 N3 . . 63.82(7) ?
    N2 Dy2 N3 . . 118.21(7) ?
    N1 Dy2 N3 . . 120.61(7) ?
    C1 N1 C5 . . 119.4(2) ?
    C1 N1 Dy2 . . 120.34(16) ?
    C5 N1 Dy2 . . 120.26(15) ?
    C21 O11 Dy2 . . 124.08(17) ?
    C8 N2 C12 . . 119.5(2) ?
    C8 N2 Dy2 . . 119.67(16) ?
    C12 N2 Dy2 . . 120.78(16) ?
    C7 O3 Dy2 . . 124.83(16) ?
    C20 O9 Dy2 . . 125.16(16) ?
    C14 O7 Dy2 . . 125.14(16) ?
    C6 O1 Dy2 . . 125.57(16) ?
    C13 O5 Dy2 . . 125.83(16) ?
    C19 N3 C15 . . 119.0(2) ?
    C19 N3 Dy2 . . 120.24(17) ?
    C15 N3 Dy2 . . 120.71(16) ?
    O2 C6 O1 . . 125.4(2) ?
    O2 C6 C1 . . 119.6(2) ?
    O1 C6 C1 . . 115.0(2) ?
    O8 C14 O7 . . 125.7(2) ?
    O8 C14 C12 . . 118.0(2) ?
    O7 C14 C12 . . 116.3(2) ?
    O6 C13 O5 . . 126.3(2) ?
    O6 C13 C8 . . 118.5(2) ?
    O5 C13 C8 . . 115.2(2) ?
    N1 C5 C4 . . 122.2(2) ?
    N1 C5 C7 . . 114.0(2) ?
    C4 C5 C7 . . 123.8(2) ?
    N1 C1 C2 . . 121.8(2) ?
    N1 C1 C6 . . 114.6(2) ?
    C2 C1 C6 . . 123.5(2) ?
    N3 C15 C16 . . 122.4(2) ?
    N3 C15 C20 . . 113.9(2) ?
    C16 C15 C20 . . 123.7(2) ?
    N2 C8 C9 . . 122.0(2) ?
    N2 C8 C13 . . 114.1(2) ?
    C9 C8 C13 . . 123.9(2) ?
    O12 C21 O11 . . 125.0(3) ?
    O12 C21 C19 . . 119.4(3) ?
    O11 C21 C19 . . 115.6(2) ?
    C10 C11 C12 . . 118.7(2) ?
    C10 C11 H11 . . 120.6 ?
    C12 C11 H11 . . 120.6 ?
    N2 C12 C11 . . 121.9(2) ?
    N2 C12 C14 . . 113.5(2) ?
    C11 C12 C14 . . 124.6(2) ?
    O10 C20 O9 . . 125.6(3) ?
    O10 C20 C15 . . 118.3(2) ?
    O9 C20 C15 . . 116.1(2) ?
    O4 C7 O3 . . 125.3(2) ?
    O4 C7 C5 . . 118.4(2) ?
    O3 C7 C5 . . 116.3(2) ?
    C3 C2 C1 . . 119.0(2) ?
    C3 C2 H2 . . 120.5 ?
    C1 C2 H2 . . 120.5 ?
    C8 C9 C10 . . 118.3(3) ?
    C8 C9 H9 . . 120.8 ?
    C10 C9 H9 . . 120.8 ?
    C5 C4 C3 . . 117.9(3) ?
    C5 C4 H4 . . 121.1 ?
    C3 C4 H4 . . 121.1 ?
    N3 C19 C18 . . 122.3(3) ?
    N3 C19 C21 . . 114.1(2) ?
    C18 C19 C21 . . 123.6(2) ?
    C17 C16 C15 . . 118.2(3) ?
    C17 C16 H16 . . 120.9 ?
    C15 C16 H16 . . 120.9 ?
    C18 C17 C16 . . 119.8(3) ?
    C18 C17 H17 . . 120.1 ?
    C16 C17 H17 . . 120.1 ?
    C17 C18 C19 . . 118.2(3) ?
    C17 C18 H18 . . 120.9 ?
    C19 C18 H18 . . 120.9 ?
    C11 C10 C9 . . 119.5(2) ?
    C11 C10 H10 . . 120.2 ?
    C9 C10 H10 . . 120.2 ?
    C2 C3 C4 . . 119.6(3) ?
    C2 C3 H3 . . 120.2 ?
    C4 C3 H3 . . 120.2 ?
    N8 C30 C29 . . 108.5(3) ?
    N8 C30 H30 . . 125.7 ?
    C29 C30 H30 . . 125.7 ?
    N9 C29 C30 . . 107.2(3) ?
    N9 C29 H29 . . 126.4 ?
    C30 C29 H29 . . 126.4 ?
    C29 N9 C28 . . 107.4(3) ?
    C29 N9 H9A . . 126.3 ?
    C28 N9 H9A . . 126.3 ?
    N8 C28 N9 . . 108.0(3) ?
    N8 C28 H28 . . 126.0 ?
    N9 C28 H28 . . 126.0 ?
    C28 N8 C30 . . 108.8(3) ?
    C28 N8 H8A . . 124(3) ?
    C30 N8 H8A . . 127(3) ?
    C25 N7 C26 . . 108.6(3) ?
    C25 N7 H7A . . 123(3) ?
    C26 N7 H7A . . 128(3) ?
    N7 C25 N6 . . 109.0(3) ?
    N7 C25 H25 . . 125.5 ?
    N6 C25 H25 . . 125.5 ?
    C27 C26 N7 . . 106.8(3) ?
    C27 C26 H26 . . 126.6 ?
    N7 C26 H26 . . 126.6 ?
    C25 N6 C27 . . 108.3(3) ?
    C25 N6 H6 . . 125.8 ?
    C27 N6 H6 . . 125.8 ?
    C26 C27 N6 . . 107.3(3) ?
    C26 C27 H27 . . 126.4 ?
    N6 C27 H27 . . 126.4 ?
    C24 C23 N5 . . 107.4(3) ?
    C24 C23 H23 . . 126.3 ?
    N5 C23 H23 . . 126.3 ?
    C23 C24 N4 . . 108.9(3) ?
    C23 C24 H24 . . 125.5 ?
    N4 C24 H24 . . 125.5 ?
    N4 C22 N5 . . 107.5(3) ?
    N4 C22 H22 . . 126.3 ?
    N5 C22 H22 . . 126.3 ?
    C23 N5 C22 . . 107.4(3) ?
    C23 N5 H5 . . 126.3 ?
    C22 N5 H5 . . 126.3 ?
    H2W O13 H1W . . 109.8 ?
    H3W O14 H4W . . 107.0 ?
    H5W O15 H6W . . 105.4 ?
    C22 N4 C24 . . 108.8(3) ?
    C22 N4 H4A . . 125(3) ?
    C24 N4 H4A . . 126(3) ?
loop_
    _geom_torsion_atom_site_label_1
    _geom_torsion_atom_site_label_2
    _geom_torsion_atom_site_label_3
    _geom_torsion_atom_site_label_4
    _geom_torsion_site_symmetry_1
    _geom_torsion_site_symmetry_2
    _geom_torsion_site_symmetry_3
    _geom_torsion_site_symmetry_4
    _geom_torsion
    _geom_torsion_publ_flag
    O5 Dy2 N1 C1 . . . . 85.81(18) ?
    O1 Dy2 N1 C1 . . . . 0.95(16) ?
    O7 Dy2 N1 C1 . . . . -144.58(16) ?
    O3 Dy2 N1 C1 . . . . 179.64(19) ?
    O11 Dy2 N1 C1 . . . . -95.64(18) ?
    O9 Dy2 N1 C1 . . . . 32.2(2) ?
    N2 Dy2 N1 C1 . . . . 132.20(17) ?
    N3 Dy2 N1 C1 . . . . -50.61(19) ?
    O5 Dy2 N1 C5 . . . . -95.26(18) ?
    O1 Dy2 N1 C5 . . . . 179.88(19) ?
    O7 Dy2 N1 C5 . . . . 34.4(2) ?
    O3 Dy2 N1 C5 . . . . -1.43(16) ?
    O11 Dy2 N1 C5 . . . . 83.29(17) ?
    O9 Dy2 N1 C5 . . . . -148.86(16) ?
    N2 Dy2 N1 C5 . . . . -48.87(19) ?
    N3 Dy2 N1 C5 . . . . 128.32(17) ?
    O5 Dy2 O11 C21 . . . . 153.0(2) ?
    O1 Dy2 O11 C21 . . . . 86.7(2) ?
    O7 Dy2 O11 C21 . . . . -63.5(2) ?
    O3 Dy2 O11 C21 . . . . -143.2(2) ?
    O9 Dy2 O11 C21 . . . . 14.3(3) ?
    N2 Dy2 O11 C21 . . . . -92.0(2) ?
    N1 Dy2 O11 C21 . . . . 150.4(2) ?
    N3 Dy2 O11 C21 . . . . 13.0(2) ?
    O5 Dy2 N2 C8 . . . . -1.01(17) ?
    O1 Dy2 N2 C8 . . . . 33.4(2) ?
    O7 Dy2 N2 C8 . . . . -179.4(2) ?
    O3 Dy2 N2 C8 . . . . -95.45(18) ?
    O11 Dy2 N2 C8 . . . . -148.54(16) ?
    O9 Dy2 N2 C8 . . . . 83.44(18) ?
    N1 Dy2 N2 C8 . . . . -51.34(19) ?
    N3 Dy2 N2 C8 . . . . 131.40(17) ?
    O5 Dy2 N2 C12 . . . . 176.9(2) ?
    O1 Dy2 N2 C12 . . . . -148.70(17) ?
    O7 Dy2 N2 C12 . . . . -1.49(17) ?
    O3 Dy2 N2 C12 . . . . 82.45(18) ?
    O11 Dy2 N2 C12 . . . . 29.4(2) ?
    O9 Dy2 N2 C12 . . . . -98.66(19) ?
    N1 Dy2 N2 C12 . . . . 126.56(18) ?
    N3 Dy2 N2 C12 . . . . -50.7(2) ?
    O5 Dy2 O3 C7 . . . . 71.8(2) ?
    O1 Dy2 O3 C7 . . . . -0.7(2) ?
    O7 Dy2 O3 C7 . . . . -156.8(2) ?
    O11 Dy2 O3 C7 . . . . -79.3(2) ?
    O9 Dy2 O3 C7 . . . . 134.5(2) ?
    N2 Dy2 O3 C7 . . . . 136.5(2) ?
    N1 Dy2 O3 C7 . . . . -2.17(19) ?
    N3 Dy2 O3 C7 . . . . -110.7(2) ?
    O5 Dy2 O9 C20 . . . . -154.7(2) ?
    O1 Dy2 O9 C20 . . . . -73.8(2) ?
    O7 Dy2 O9 C20 . . . . 75.2(2) ?
    O3 Dy2 O9 C20 . . . . 140.5(2) ?
    O11 Dy2 O9 C20 . . . . 4.1(2) ?
    N2 Dy2 O9 C20 . . . . 138.6(2) ?
    N1 Dy2 O9 C20 . . . . -102.5(2) ?
    N3 Dy2 O9 C20 . . . . 5.4(2) ?
    O5 Dy2 O7 C14 . . . . -1.0(2) ?
    O1 Dy2 O7 C14 . . . . 139.05(19) ?
    O3 Dy2 O7 C14 . . . . -75.7(2) ?
    O11 Dy2 O7 C14 . . . . -156.8(2) ?
    O9 Dy2 O7 C14 . . . . 73.8(2) ?
    N2 Dy2 O7 C14 . . . . 0.9(2) ?
    N1 Dy2 O7 C14 . . . . -108.4(2) ?
    N3 Dy2 O7 C14 . . . . 136.3(2) ?
    O5 Dy2 O1 C6 . . . . -76.9(2) ?
    O7 Dy2 O1 C6 . . . . 133.71(19) ?
    O3 Dy2 O1 C6 . . . . -0.8(2) ?
    O11 Dy2 O1 C6 . . . . 73.1(2) ?
    O9 Dy2 O1 C6 . . . . -157.6(2) ?
    N2 Dy2 O1 C6 . . . . -108.3(2) ?
    N1 Dy2 O1 C6 . . . . 0.76(18) ?
    N3 Dy2 O1 C6 . . . . 136.4(2) ?
    O1 Dy2 O5 C13 . . . . -151.7(2) ?
    O7 Dy2 O5 C13 . . . . 7.1(3) ?
    O3 Dy2 O5 C13 . . . . 77.6(2) ?
    O11 Dy2 O5 C13 . . . . 139.3(2) ?
    O9 Dy2 O5 C13 . . . . -72.8(2) ?
    N2 Dy2 O5 C13 . . . . 5.2(2) ?
    N1 Dy2 O5 C13 . . . . 141.9(2) ?
    N3 Dy2 O5 C13 . . . . -99.8(2) ?
    O5 Dy2 N3 C19 . . . . -155.57(17) ?
    O1 Dy2 N3 C19 . . . . -102.47(19) ?
    O7 Dy2 N3 C19 . . . . 75.94(19) ?
    O3 Dy2 N3 C19 . . . . 28.1(2) ?
    O11 Dy2 N3 C19 . . . . -6.39(18) ?
    O9 Dy2 N3 C19 . . . . 174.7(2) ?
    N2 Dy2 N3 C19 . . . . 121.87(18) ?
    N1 Dy2 N3 C19 . . . . -55.4(2) ?
    O5 Dy2 N3 C15 . . . . 26.2(2) ?
    O1 Dy2 N3 C15 . . . . 79.27(18) ?
    O7 Dy2 N3 C15 . . . . -102.32(19) ?
    O3 Dy2 N3 C15 . . . . -150.11(17) ?
    O11 Dy2 N3 C15 . . . . 175.4(2) ?
    O9 Dy2 N3 C15 . . . . -3.53(17) ?
    N2 Dy2 N3 C15 . . . . -56.4(2) ?
    N1 Dy2 N3 C15 . . . . 126.34(18) ?
    Dy2 O1 C6 O2 . . . . 178.9(2) ?
    Dy2 O1 C6 C1 . . . . -2.1(3) ?
    Dy2 O7 C14 O8 . . . . 179.2(2) ?
    Dy2 O7 C14 C12 . . . . -0.3(3) ?
    Dy2 O5 C13 O6 . . . . 172.1(2) ?
    Dy2 O5 C13 C8 . . . . -8.0(3) ?
    C1 N1 C5 C4 . . . . 2.7(4) ?
    Dy2 N1 C5 C4 . . . . -176.21(19) ?
    C1 N1 C5 C7 . . . . -177.0(2) ?
    Dy2 N1 C5 C7 . . . . 4.1(3) ?
    C5 N1 C1 C2 . . . . -0.4(4) ?
    Dy2 N1 C1 C2 . . . . 178.49(19) ?
    C5 N1 C1 C6 . . . . 178.8(2) ?
    Dy2 N1 C1 C6 . . . . -2.2(3) ?
    O2 C6 C1 N1 . . . . -178.2(2) ?
    O1 C6 C1 N1 . . . . 2.7(3) ?
    O2 C6 C1 C2 . . . . 1.1(4) ?
    O1 C6 C1 C2 . . . . -178.0(2) ?
    C19 N3 C15 C16 . . . . 2.4(4) ?
    Dy2 N3 C15 C16 . . . . -179.3(2) ?
    C19 N3 C15 C20 . . . . -176.2(2) ?
    Dy2 N3 C15 C20 . . . . 2.1(3) ?
    C12 N2 C8 C9 . . . . 0.0(4) ?
    Dy2 N2 C8 C9 . . . . 177.92(19) ?
    C12 N2 C8 C13 . . . . -180.0(2) ?
    Dy2 N2 C8 C13 . . . . -2.1(3) ?
    O6 C13 C8 N2 . . . . -173.9(2) ?
    O5 C13 C8 N2 . . . . 6.2(3) ?
    O6 C13 C8 C9 . . . . 6.1(4) ?
    O5 C13 C8 C9 . . . . -173.8(3) ?
    Dy2 O11 C21 O12 . . . . 161.7(3) ?
    Dy2 O11 C21 C19 . . . . -17.3(4) ?
    C8 N2 C12 C11 . . . . -0.7(4) ?
    Dy2 N2 C12 C11 . . . . -178.6(2) ?
    C8 N2 C12 C14 . . . . 179.8(2) ?
    Dy2 N2 C12 C14 . . . . 1.9(3) ?
    C10 C11 C12 N2 . . . . 0.7(4) ?
    C10 C11 C12 C14 . . . . -179.9(3) ?
    O8 C14 C12 N2 . . . . 179.4(2) ?
    O7 C14 C12 N2 . . . . -1.0(3) ?
    O8 C14 C12 C11 . . . . -0.1(4) ?
    O7 C14 C12 C11 . . . . 179.5(3) ?
    Dy2 O9 C20 O10 . . . . 174.2(2) ?
    Dy2 O9 C20 C15 . . . . -6.4(3) ?
    N3 C15 C20 O10 . . . . -178.0(2) ?
    C16 C15 C20 O10 . . . . 3.3(4) ?
    N3 C15 C20 O9 . . . . 2.5(3) ?
    C16 C15 C20 O9 . . . . -176.1(3) ?
    Dy2 O3 C7 O4 . . . . -173.2(2) ?
    Dy2 O3 C7 C5 . . . . 5.0(3) ?
    N1 C5 C7 O4 . . . . 172.6(2) ?
    C4 C5 C7 O4 . . . . -7.1(4) ?
    N1 C5 C7 O3 . . . . -5.8(3) ?
    C4 C5 C7 O3 . . . . 174.5(3) ?
    N1 C1 C2 C3 . . . . -1.1(4) ?
    C6 C1 C2 C3 . . . . 179.7(3) ?
    N2 C8 C9 C10 . . . . 0.7(4) ?
    C13 C8 C9 C10 . . . . -179.3(3) ?
    N1 C5 C4 C3 . . . . -3.3(4) ?
    C7 C5 C4 C3 . . . . 176.3(3) ?
    C15 N3 C19 C18 . . . . -0.6(4) ?
    Dy2 N3 C19 C18 . . . . -178.9(2) ?
    C15 N3 C19 C21 . . . . 179.4(2) ?
    Dy2 N3 C19 C21 . . . . 1.2(3) ?
    O12 C21 C19 N3 . . . . -169.3(3) ?
    O11 C21 C19 N3 . . . . 9.8(4) ?
    O12 C21 C19 C18 . . . . 10.8(5) ?
    O11 C21 C19 C18 . . . . -170.2(3) ?
    N3 C15 C16 C17 . . . . -2.3(4) ?
    C20 C15 C16 C17 . . . . 176.2(3) ?
    C15 C16 C17 C18 . . . . 0.4(5) ?
    C16 C17 C18 C19 . . . . 1.4(5) ?
    N3 C19 C18 C17 . . . . -1.3(4) ?
    C21 C19 C18 C17 . . . . 178.7(3) ?
    C12 C11 C10 C9 . . . . 0.1(4) ?
    C8 C9 C10 C11 . . . . -0.8(4) ?
    C1 C2 C3 C4 . . . . 0.4(5) ?
    C5 C4 C3 C2 . . . . 1.7(4) ?
    N8 C30 C29 N9 . . . . 0.2(4) ?
    C30 C29 N9 C28 . . . . 0.0(5) ?
    C29 N9 C28 N8 . . . . -0.2(5) ?
    N9 C28 N8 C30 . . . . 0.4(4) ?
    C29 C30 N8 C28 . . . . -0.4(4) ?
    C26 N7 C25 N6 . . . . -0.2(4) ?
    C25 N7 C26 C27 . . . . 0.1(4) ?
    N7 C25 N6 C27 . . . . 0.3(4) ?
    N7 C26 C27 N6 . . . . 0.1(4) ?
    C25 N6 C27 C26 . . . . -0.2(4) ?
    N5 C23 C24 N4 . . . . -1.1(4) ?
    C24 C23 N5 C22 . . . . 1.0(4) ?
    N4 C22 N5 C23 . . . . -0.6(4) ?
    N5 C22 N4 C24 . . . . -0.1(4) ?
    C23 C24 N4 C22 . . . . 0.8(4) ?
loop_
    _geom_hbond_atom_site_label_D
    _geom_hbond_atom_site_label_H
    _geom_hbond_atom_site_label_A
    _geom_hbond_site_symmetry_A
    _geom_hbond_distance_DH
    _geom_hbond_distance_HA
    _geom_hbond_distance_DA
    _geom_hbond_angle_DHA
    N4 H4A O14 1_655 0.937(19) 2.50(3) 3.286(4) 141(4)
    N5 H5 O12 1_655 0.86 2.27 3.121(5) 170.8
    N8 H8A O10 1_456 0.960(19) 2.29(2) 3.241(4) 172(4)
    N7 H7A O10 1_465 0.873(18) 1.823(19) 2.695(4) 177(4)
    N7 H7A O9 1_465 0.873(18) 2.60(3) 3.127(3) 120(3)
    N6 H6 O14 2_566 0.86 1.89 2.731(4) 166.5
    O13 H2W O15 2_566 0.85 2.02 2.828(4) 158.9
    O13 H1W O11 . 0.85 2.05 2.896(3) 174.0
    O13 H1W O12 . 0.85 2.61 3.192(4) 126.8
    O14 H3W O4 . 0.85 1.91 2.756(3) 177.5
    O14 H4W O6 2_656 0.85 2.06 2.842(3) 152.5
    O15 H5W O2 2_666 0.85 2.22 3.061(4) 169.4
    O15 H6W O4 . 0.85 2.00 2.845(4) 172.3
data_global
_journal_date_recd_electronic     2010-08-29
_journal_date_accepted     2010-09-11
_journal_name_full     'Acta Crystallographica, Section E'
_journal_year     2010
_journal_volume     66
_journal_issue     10
_journal_page_first     m1291
_journal_page_last     m1292
_journal_paper_category     QM
_journal_coeditor_code     WM2398
_publ_contact_author_name     'Lingzong Meng'
_publ_contact_author_address
;
College of Chemistryand Environment, Linyi Normal University,Linyi 276005, China
;
_publ_contact_author_email     'menglingzong@lytu.edu.cn'
_publ_contact_author_fax     '+86539-8766300'
_publ_contact_author_phone     '+86539-8766300'
_publ_section_title
;
Triimidazolium tris(pyridine-2,6-dicarboxylato)dysprosate(III) trihydrate
;
loop_
    _publ_author_name
    _publ_author_footnote
    _publ_author_address
    'Meng, Lingzong' .
;
School of Chemistry & Environmental Resources, Linyi Normal University,
Linyi 276005, People's Republic of China
;
    'Duan, Chaowen' .
;
School of Chemistry & Environmental Resources, Linyi Normal University,
Linyi 276005, People's Republic of China
;
