# Supplementary material for: Triimidazolium tris­(pyridine-2,6-di­carboxyl­ato)dysprosate(III) trihydrate
Source: Acta Crystallogr Sect E Struct Rep Online. 2010 Sep 25;66(Pt 10):m1291–2. doi: 10.1107/S1600536810036421 (PMC2983370; doi:10.1107/S1600536810036421)
Supplement: Supplementary file 2 [file e-66-m1291-Isup2.hkl]

# 
# h,k,l, Fc-squared, Fo-squared, sigma(Fo-squared) and status flag 
# 
data_I
_shelx_title ' t in P1                     New: P-1' 
_shelx_refln_list_code          4 
_shelx_F_calc_maximum      321.92 
_exptl_crystal_F_000       918.00 
_reflns_d_resolution_high  0.7828 
 
loop_ 
 _symmetry_equiv_pos_as_xyz 
 'x, y, z' 
 '-x, -y, -z' 
 
_cell_length_a    10.9390 
_cell_length_b    12.0990 
_cell_length_c    14.0700 
_cell_angle_alpha  88.570 
_cell_angle_beta   85.640 
_cell_angle_gamma  67.280 
 
_shelx_F_squared_multiplier     1.000 
 
loop_ 
 _refln_index_h 
 _refln_index_k 
 _refln_index_l 
 _refln_F_squared_calc 
 _refln_F_squared_meas 
 _refln_F_squared_sigma 
 _refln_observed_status 
   1   0   0    32110.57    27216.70    479.51 o 
   2   0   0    20448.50    19401.14    353.08 o 
   3   0   0     5459.70     5852.91     57.66 o 
   4   0   0     2830.01     2530.22     26.47 o 
   5   0   0    10282.77    10916.07    107.28 o 
   6   0   0     1297.91     1115.86     14.62 o 
   7   0   0     3040.16     3001.11     44.78 o 
   8   0   0     5306.12     5574.14     67.81 o 
   9   0   0     2742.26     2717.46     36.14 o 
  10   0   0     3329.05     3271.09     48.99 o 
  11   0   0     2064.51     2133.36     40.29 o 
  12   0   0      469.96      415.42     24.89 o 
 -12   1   0      477.87      444.14     25.84 o 
 -11   1   0      377.27      448.86     14.50 o 
 -10   1   0      745.17      663.04     15.18 o 
  -9   1   0       74.74       85.04      5.63 o 
  -8   1   0      328.99      350.47      8.01 o 
  -7   1   0     1431.92     1285.41     18.87 o 
  -6   1   0      202.56      155.14      4.98 o 
  -5   1   0     1255.30     1517.94     18.92 o 
  -4   1   0       83.84       39.97      2.93 o 
  -3   1   0     2118.78     2193.37     21.34 o 
  -2   1   0     1731.48     1651.37     16.18 o 
  -1   1   0     1935.25     1909.23     19.16 o 
   0   1   0      353.56      345.90     19.49 o 
   1   1   0       71.27       77.32      2.53 o 
   2   1   0       43.02       37.60      1.09 o 
   3   1   0        0.80       -2.46      1.64 o 
   4   1   0      368.57      383.27      5.45 o 
   5   1   0      775.41      898.91     10.87 o 
   6   1   0     1168.08     1153.79     13.97 o 
   7   1   0      340.41      320.23      7.06 o 
   8   1   0     1999.40     2117.75     30.29 o 
   9   1   0      309.34      305.94      7.50 o 
  10   1   0      370.23      365.64     18.10 o 
  11   1   0      243.76      240.74      9.92 o 
  12   1   0      757.08      783.95     35.42 o 
  13   1   0      535.66      438.40     25.84 o 
 -12   2   0      525.65      502.53     28.72 o 
 -11   2   0      495.92      546.72     16.56 o 
 -10   2   0     1228.70     1281.94     27.24 o 
  -9   2   0      549.20      541.00     11.41 o 
  -8   2   0     1314.37     1318.57     20.15 o 
  -7   2   0     1216.36     1243.02     27.22 o 
  -6   2   0     1431.22     1358.50     23.86 o 
  -5   2   0    12716.78    13508.07    159.67 o 
  -4   2   0    11239.82    10803.74    105.14 o 
  -3   2   0    17411.28    17183.75    165.91 o 
  -2   2   0     8506.69     8753.21     84.89 o 
  -1   2   0     1126.00     1201.56     16.87 o 
   0   2   0     6309.82     6123.65    120.60 o 
   1   2   0    12837.52    12300.78    160.51 o 
   2   2   0     6615.68     6899.25     67.74 o 
   3   2   0     2618.65     3087.26     29.11 o 
   4   2   0     8509.88     7740.27     76.24 o 
   5   2   0    12187.64    12926.23    126.37 o 
   6   2   0    11426.70    11533.24    113.52 o 
   7   2   0    10577.01    10989.67    116.80 o 
   8   2   0     2800.07     2799.08     33.10 o 
   9   2   0     6401.52     6384.21     77.45 o 
  10   2   0     2268.10     2251.49     35.46 o 
  11   2   0     2210.49     2300.93     37.01 o 
  12   2   0     1623.44     1510.46     54.56 o 
  13   2   0      642.54      593.46     30.63 o 
 -11   3   0      650.95      695.91     27.29 o 
 -10   3   0      799.23      791.43     20.26 o 
  -9   3   0     1257.13     1271.45     29.70 o 
  -8   3   0     1639.68     1670.69     32.91 o 
  -7   3   0      509.76      481.99     11.06 o 
  -6   3   0     3805.86     3936.01     54.95 o 
  -5   3   0     2345.50     2418.26     26.43 o 
  -4   3   0     1445.00     1190.49     14.25 o 
  -3   3   0     1706.46     2162.86     23.08 o 
  -2   3   0      877.34      807.82     12.68 o 
  -1   3   0      515.60      433.54      7.41 o 
   0   3   0     2490.70     2609.92     34.45 o 
   1   3   0       80.14      101.27      2.60 o 
   2   3   0    20982.99    20937.41    259.55 o 
   3   3   0     1467.33     1409.08     15.33 o 
   4   3   0        1.06       20.38      1.61 o 
   5   3   0       93.99      168.27      3.36 o 
   6   3   0        1.37       -0.29      2.16 o 
   7   3   0      125.85      145.47      6.70 o 
   8   3   0       30.06       30.31      2.61 o 
   9   3   0        5.05        2.99      5.18 o 
  10   3   0      346.70      388.06     10.48 o 
  11   3   0      261.29      238.21      9.85 o 
  12   3   0       62.97       63.18     11.49 o 
  13   3   0      209.11      242.17     20.10 o 
 -11   4   0      537.07      616.06     18.79 o 
 -10   4   0      594.86      607.25     17.68 o 
  -9   4   0      724.53      726.58     23.01 o 
  -8   4   0      412.99      399.11     10.66 o 
  -7   4   0     2063.49     2100.21     32.92 o 
  -6   4   0     5917.74     5928.94     65.83 o 
  -5   4   0     1123.13     1133.56     15.67 o 
  -4   4   0     5299.48     5279.63     57.97 o 
  -3   4   0     7538.90     7436.99     79.63 o 
  -2   4   0     9393.64     9781.77    125.38 o 
  -1   4   0    25608.98    24974.04    286.28 o 
   0   4   0      977.63      804.51     12.43 o 
   1   4   0     5847.96     5658.22     72.86 o 
   2   4   0     5897.73     5806.21     61.76 o 
   3   4   0     1790.64     1684.31     18.22 o 
   4   4   0    21206.99    19156.71    208.82 o 
   5   4   0     6144.49     6603.70     65.97 o 
   6   4   0     5775.61     5670.72     56.90 o 
   7   4   0     6119.47     6306.00     68.84 o 
   8   4   0     2508.69     2434.72     29.40 o 
   9   4   0     2379.37     2346.82     37.67 o 
  10   4   0     3919.49     3978.73     73.36 o 
  11   4   0      832.80      887.24     20.72 o 
  12   4   0     2025.74     2086.69     68.92 o 
  13   4   0     1358.64     1297.96     49.77 o 
 -10   5   0      491.12      520.52     16.76 o 
  -9   5   0      271.10      296.57     15.32 o 
  -8   5   0      673.86      705.61     17.63 o 
  -7   5   0      514.09      518.15     11.24 o 
  -6   5   0     1613.17     1620.71     21.77 o 
  -5   5   0     1689.50     1658.25     21.75 o 
  -4   5   0     2025.47     1861.73     23.27 o 
  -3   5   0     2655.68     3004.78     34.73 o 
  -2   5   0     2298.79     2057.21     26.45 o 
  -1   5   0     1351.83     1200.50     18.40 o 
   0   5   0     1100.71     1109.98     15.06 o 
   1   5   0       48.32       36.94      1.85 o 
   2   5   0      180.94      226.41      4.69 o 
   3   5   0     7623.11     7588.91     80.56 o 
   4   5   0    10045.79    10813.08    117.59 o 
   5   5   0     2462.61     2810.35     29.93 o 
   6   5   0      983.28      951.38     13.13 o 
   7   5   0      428.77      488.36      7.77 o 
   8   5   0       46.69       48.29      2.80 o 
   9   5   0       11.06       14.61      3.61 o 
  10   5   0      918.28      871.65     16.80 o 
  11   5   0      193.94      202.86      9.36 o 
  12   5   0       21.41       26.80     11.49 o 
  13   5   0        0.69        6.70     10.53 o 
  -9   6   0      461.00      461.90     18.60 o 
  -8   6   0      444.80      451.39     14.13 o 
  -7   6   0     1749.93     1784.78     26.61 o 
  -6   6   0     2960.34     2937.46     36.08 o 
  -5   6   0     3303.20     3356.89     40.17 o 
  -4   6   0     1758.12     1723.87     22.54 o 
  -3   6   0      556.90      500.02     10.50 o 
  -2   6   0      585.63      575.57     11.04 o 
  -1   6   0     1547.69     1332.82     18.48 o 
   0   6   0     6892.46     6574.30     76.70 o 
   1   6   0     9454.89     9732.53    111.80 o 
   2   6   0     8638.37     8561.91    110.18 o 
   3   6   0     3750.41     3476.16     38.71 o 
   4   6   0     3004.86     2617.52     32.53 o 
   5   6   0     7896.32     8032.37    102.59 o 
   6   6   0     7135.51     6615.29     71.91 o 
   7   6   0     2083.03     2045.78     23.17 o 
   8   6   0     3319.41     3337.43     35.98 o 
   9   6   0     2972.19     2834.81     34.12 o 
  10   6   0     7187.91     7348.27     89.26 o 
  11   6   0     3151.38     3398.16     60.04 o 
  12   6   0     2088.40     1834.95     62.22 o 
  13   6   0     1737.64     1663.61     59.35 o 
  -9   7   0     1354.54     1300.87     36.53 o 
  -8   7   0     1304.98     1286.32     27.77 o 
  -7   7   0     2003.28     2078.74     30.62 o 
  -6   7   0     2109.69     2118.53     28.25 o 
  -5   7   0     2613.54     2647.26     33.20 o 
  -4   7   0     4071.81     4034.08     47.08 o 
  -3   7   0      522.91      490.27     10.93 o 
  -2   7   0     2325.30     2198.58     32.63 o 
  -1   7   0     2871.92     2960.31     41.75 o 
   0   7   0     5209.51     5118.51     61.20 o 
   1   7   0     5396.51     5515.62     65.32 o 
   2   7   0     1858.28     1790.47     26.32 o 
   3   7   0      854.80      711.40     12.68 o 
   4   7   0      519.06      505.08      8.90 o 
   5   7   0      517.39      435.85      8.21 o 
   6   7   0      693.67      597.33      9.75 o 
   7   7   0      909.07     1000.18     15.90 o 
   8   7   0       17.89       18.93      3.85 o 
   9   7   0      202.48      192.20      5.75 o 
  10   7   0      911.97      934.25     14.82 o 
  11   7   0        4.46        0.96      6.09 o 
  12   7   0       59.33       31.59     10.53 o 
  13   7   0        7.20       -9.57     10.53 o 
  -8   8   0      155.41      125.43     10.77 o 
  -7   8   0      216.73      232.40      8.19 o 
  -6   8   0      150.31      143.96      6.39 o 
  -5   8   0      813.81      797.12     15.01 o 
  -4   8   0     1336.34     1360.88     19.84 o 
  -3   8   0      434.52      437.30     10.73 o 
  -2   8   0     1851.95     1859.32     28.92 o 
  -1   8   0      783.19      782.19     14.68 o 
   0   8   0     4041.23     4250.48     58.37 o 
   1   8   0     3954.82     3977.93     54.66 o 
   2   8   0     4013.54     3819.87     52.52 o 
   3   8   0     7225.32     7342.75    105.83 o 
   4   8   0     4094.20     4196.63     57.07 o 
   5   8   0     4278.85     4323.52     58.98 o 
   6   8   0     6205.03     6169.98     82.42 o 
   7   8   0     5114.73     5154.44     63.54 o 
   8   8   0     4081.38     4027.67     51.31 o 
   9   8   0     1187.21     1200.17     20.40 o 
  10   8   0     1435.63     1366.84     19.68 o 
  11   8   0     1819.40     1903.63     98.59 o 
  12   8   0     2066.85     1999.59     66.05 o 
  13   8   0     1608.40     1644.47     58.39 o 
  -7   9   0      470.81      495.11     12.44 o 
  -6   9   0      508.64      491.29     11.91 o 
  -5   9   0     2067.79     2075.22     30.68 o 
  -4   9   0     3542.06     3443.28     45.60 o 
  -3   9   0     2544.97     2461.81     37.88 o 
  -2   9   0     2068.15     2036.08     32.01 o 
  -1   9   0     2059.42     2007.68     31.18 o 
   0   9   0     3025.59     3066.46     39.52 o 
   1   9   0     3003.27     2984.49     42.94 o 
   2   9   0     5939.80     5650.12     76.20 o 
   3   9   0     2053.37     1978.41     30.15 o 
   4   9   0     2007.52     1915.60     29.31 o 
   5   9   0     1602.77     1535.92     24.53 o 
   6   9   0      296.08      293.93      8.14 o 
   7   9   0      323.58      360.31      9.32 o 
   8   9   0       10.24       13.87      3.08 o 
   9   9   0      226.78      234.21      7.31 o 
  10   9   0      540.10      538.33     12.41 o 
  11   9   0      281.63      303.23     14.21 o 
  12   9   0      158.67      137.84     14.36 o 
  13   9   0       46.32       74.66     13.40 o 
  -6  10   0       22.70       15.26      4.33 o 
  -5  10   0      238.76      219.72      8.14 o 
  -4  10   0      289.78      298.89      9.22 o 
  -3  10   0      186.42      175.23      7.48 o 
  -2  10   0       22.50       33.39      6.91 o 
  -1  10   0      372.03      378.63     10.19 o 
   0  10   0     1669.70     1622.95     23.83 o 
   1  10   0      480.27      438.53     10.58 o 
   2  10   0      360.13      353.06      9.24 o 
   3  10   0     2558.23     2527.09     37.68 o 
   4  10   0     3175.32     3008.51     43.66 o 
   5  10   0     2348.69     2249.69     34.10 o 
   6  10   0      814.37      866.09     16.39 o 
   7  10   0     1556.02     1621.20     26.55 o 
   8  10   0     1252.13     1222.25     21.89 o 
   9  10   0     1543.04     1527.71     23.75 o 
  10  10   0     1371.56     1400.03     22.32 o 
  11  10   0     2476.98     2487.28     46.15 o 
  12  10   0     1260.58     1271.16     48.82 o 
  13  10   0      975.87     1001.23     42.12 o 
  -5  11   0      793.40      780.54     16.41 o 
  -4  11   0     1289.40     1265.54     22.06 o 
  -3  11   0     2474.38     2388.28     48.61 o 
  -2  11   0     1789.09     1792.69     30.29 o 
  -1  11   0     2159.47     2106.03     30.23 o 
   0  11   0     2553.00     2498.60     45.29 o 
   1  11   0      785.46      710.22     15.23 o 
   2  11   0      643.74      628.64     13.79 o 
   3  11   0      109.65      113.55      5.71 o 
   4  11   0     1442.88     1372.50     23.79 o 
   5  11   0     2480.15     2423.12     36.96 o 
   6  11   0     3704.49     3848.74     55.04 o 
   7  11   0     2484.07     2575.69     39.24 o 
   8  11   0     2324.84     2263.58     35.63 o 
   9  11   0     1522.02     1478.21     25.81 o 
  10  11   0      581.67      645.37     17.82 o 
  11  11   0      225.72      226.36     10.42 o 
  12  11   0       29.80       36.37     10.53 o 
  -3  12   0       36.79       39.35      4.97 o 
  -2  12   0       22.50       21.81      4.01 o 
  -1  12   0       22.74       20.90      3.80 o 
   0  12   0      263.49      273.48     11.41 o 
   1  12   0      663.59      657.78     15.07 o 
   2  12   0      728.99      703.91     15.59 o 
   3  12   0      179.06      180.69      7.58 o 
   4  12   0      267.05      283.14      9.06 o 
   5  12   0     1008.72     1003.51     19.34 o 
   6  12   0     1545.22     1477.89     25.72 o 
   7  12   0      790.99      802.08     16.87 o 
   8  12   0      768.70      930.84     18.90 o 
   9  12   0      776.85      785.03     17.10 o 
  10  12   0     1408.69     1429.79     26.16 o 
  11  12   0     1511.04     1568.18     38.55 o 
  12  12   0     1229.24     1217.56     47.86 o 
  -2  13   0      608.85      617.94     13.87 o 
  -1  13   0      720.25      736.61     17.41 o 
   0  13   0     1227.82     1236.78     24.02 o 
   1  13   0     1372.77     1375.09     38.55 o 
   2  13   0     1773.45     1744.38     30.42 o 
   3  13   0     1978.95     1917.03     32.23 o 
   4  13   0     1239.80     1219.39     23.63 o 
   5  13   0     1333.53     1259.94     23.52 o 
   6  13   0     1484.07     1463.30     26.18 o 
   7  13   0      741.06      830.96     17.81 o 
   8  13   0      945.96      987.53     19.98 o 
   9  13   0      821.27      820.44     18.06 o 
  10  13   0      686.71      704.59     21.14 o 
  11  13   0      953.06      987.29     25.56 o 
   0  14   0        3.04        5.19      4.57 o 
   1  14   0       50.71       41.37      5.45 o 
   2  14   0       63.70       57.95      5.72 o 
   3  14   0        2.77       -0.25      4.05 o 
   4  14   0       16.04       12.55      4.84 o 
   5  14   0      157.12      131.34      7.03 o 
   6  14   0      427.78      420.66     12.31 o 
   7  14   0      455.40      464.09     13.00 o 
   8  14   0      509.94      515.17     13.88 o 
   9  14   0      296.20      264.32      9.92 o 
  10  14   0      374.34      392.52     14.62 o 
   3  15   0      991.18      958.04     21.13 o 
   4  15   0     1200.54     1216.23     24.55 o 
   5  15   0     1027.89     1026.29     23.16 o 
   6  15   0     1084.94     1153.43     23.59 o 
   7  15   0     1188.45     1219.40     30.40 o 
   8  15   0     1329.55     1366.17     33.30 o 
  -8 -15   1      293.56      358.00     12.06 o 
  -7 -15   1      141.75      147.93      8.21 o 
  -6 -15   1      239.40      245.37      9.73 o 
  -5 -15   1      246.59      249.00      9.83 o 
  -4 -15   1      217.43      217.76      9.43 o 
  -3 -15   1       77.81       72.13      6.29 o 
 -10 -14   1     1182.44     1258.25     26.11 o 
  -9 -14   1      893.45      905.96     19.73 o 
  -8 -14   1     1665.31     1696.89     30.26 o 
  -7 -14   1      855.37      905.57     19.48 o 
  -6 -14   1     1013.56      984.67     20.40 o 
  -5 -14   1     1400.32     1336.68     25.30 o 
  -4 -14   1      891.28      897.05     19.39 o 
  -3 -14   1     1305.89     1252.97     24.30 o 
  -2 -14   1     1368.07     1400.31     40.18 o 
  -1 -14   1     1169.35     1143.36     23.30 o 
   0 -14   1     1295.57     1264.61     25.20 o 
 -11 -13   1      814.07      846.96     19.44 o 
 -10 -13   1      348.77      359.89     11.47 o 
  -9 -13   1      362.57      387.98     11.60 o 
  -8 -13   1     1078.77     1115.73     21.89 o 
  -7 -13   1     1313.76     1314.84     24.40 o 
  -6 -13   1     1268.48     1273.63     23.55 o 
  -5 -13   1      461.65      463.00     12.37 o 
  -4 -13   1       57.07       52.29      5.03 o 
  -3 -13   1      209.54      198.14      8.12 o 
  -2 -13   1       54.11       59.01      5.54 o 
  -1 -13   1       77.61       83.81      6.13 o 
   0 -13   1       28.65       37.73      5.50 o 
   1 -13   1       39.98       38.06      5.15 o 
   2 -13   1       25.72       24.45      4.15 o 
 -12 -12   1       92.15      105.29     14.36 o 
 -11 -12   1      437.89      484.81     18.51 o 
 -10 -12   1      605.06      601.25     14.89 o 
  -9 -12   1      493.27      513.22     13.39 o 
  -8 -12   1     1266.93     1318.15     24.04 o 
  -7 -12   1     1180.19     1235.78     22.85 o 
  -6 -12   1     1504.48     1494.32     25.95 o 
  -5 -12   1     2428.80     2418.11     37.56 o 
  -4 -12   1     1032.86     1007.29     19.45 o 
  -3 -12   1     1384.34     1325.67     23.88 o 
  -2 -12   1      503.44      481.73     12.34 o 
  -1 -12   1     1364.49     1377.78     24.90 o 
   0 -12   1     1426.96     1450.80     25.96 o 
   1 -12   1     1073.04     1046.24     18.19 o 
   2 -12   1      854.70      872.18     18.84 o 
   3 -12   1      649.55      658.80     14.74 o 
 -12 -11   1      875.59      916.04     39.25 o 
 -11 -11   1     2527.06     2417.72     39.43 o 
 -10 -11   1     2253.85     2283.24     33.01 o 
  -9 -11   1     1470.51     1576.59     27.13 o 
  -8 -11   1     2721.22     2815.37     42.58 o 
  -7 -11   1     1312.68     1401.94     28.22 o 
  -6 -11   1     3062.89     3179.50     46.78 o 
  -5 -11   1     1970.73     1939.60     30.86 o 
  -4 -11   1     1846.68     1759.60     28.58 o 
  -3 -11   1      523.12      490.55     11.65 o 
  -2 -11   1      108.38       96.53      5.71 o 
  -1 -11   1      983.80      976.51     19.07 o 
   0 -11   1     1718.39     1668.98     28.27 o 
   1 -11   1      710.17      694.92     15.26 o 
   2 -11   1       91.37       85.28      5.72 o 
   3 -11   1      108.62      106.87      6.51 o 
   4 -11   1      379.43      355.83     10.38 o 
   5 -11   1        7.20        7.53      4.04 o 
 -13 -10   1      120.68      167.51     18.19 o 
 -12 -10   1      186.10      156.98     15.32 o 
 -11 -10   1      460.94      514.42     13.68 o 
 -10 -10   1     1399.64     1361.33     34.77 o 
  -9 -10   1     2122.83     2174.37     34.55 o 
  -8 -10   1     2453.79     2519.69     38.27 o 
  -7 -10   1     2957.14     2903.82     42.82 o 
  -6 -10   1     2985.28     2982.15     43.67 o 
  -5 -10   1     1221.04     1174.20     20.46 o 
  -4 -10   1     1715.71     1685.50     26.91 o 
  -3 -10   1      784.21      765.88     14.90 o 
  -2 -10   1     2284.59     2229.78     34.05 o 
  -1 -10   1     2288.90     2149.42     33.21 o 
   0 -10   1     2093.06     2013.48     28.18 o 
   1 -10   1     2315.95     2229.69     34.86 o 
   2 -10   1     2918.38     2850.60     43.13 o 
   3 -10   1     1601.16     1520.32     26.45 o 
   4 -10   1     1706.67     1635.71     25.68 o 
   5 -10   1      668.11      636.21     14.06 o 
   6 -10   1      858.00      914.89     17.98 o 
 -13  -9   1     1375.92     1301.79     49.77 o 
 -12  -9   1      972.23      917.95     38.29 o 
 -11  -9   1     2192.98     2233.29     42.27 o 
 -10  -9   1     1508.06     1558.15     25.26 o 
  -9  -9   1     2653.10     2655.97     33.17 o 
  -8  -9   1     2003.59     2033.73     31.92 o 
  -7  -9   1      769.98      740.46     14.59 o 
  -6  -9   1     1782.81     1831.82     28.47 o 
  -5  -9   1     2912.40     2927.81     42.12 o 
  -4  -9   1     4720.51     4604.69     62.93 o 
  -3  -9   1     3081.87     3048.39     43.42 o 
  -2  -9   1     1201.59     1089.26     18.86 o 
  -1  -9   1      681.77      685.21     13.58 o 
   0  -9   1      337.37      315.59      8.70 o 
   1  -9   1     1280.63     1322.72     23.90 o 
   2  -9   1      532.41      543.85     12.31 o 
   3  -9   1      129.56      121.61      5.54 o 
   4  -9   1       81.54       84.34      4.97 o 
   5  -9   1      413.37      419.91     10.54 o 
   6  -9   1      172.31      177.54      7.21 o 
   7  -9   1      110.53      112.38      6.40 o 
 -13  -8   1       57.12       40.20     11.49 o 
 -12  -8   1      197.24      197.18     17.23 o 
 -11  -8   1       80.21      108.61     11.01 o 
 -10  -8   1       79.42       63.39      4.59 o 
  -9  -8   1      407.01      399.85      8.63 o 
  -8  -8   1       27.60       31.61      3.52 o 
  -7  -8   1      267.90      292.92      7.36 o 
  -6  -8   1      509.76      461.26     15.89 o 
  -5  -8   1      166.54      159.42      5.37 o 
  -4  -8   1     3526.30     3462.74     47.97 o 
  -3  -8   1      636.93      638.84     12.18 o 
  -2  -8   1     1368.22     1268.98     20.44 o 
  -1  -8   1     3465.01     3482.88     48.44 o 
   0  -8   1     6232.81     6371.00     75.75 o 
   1  -8   1     3255.52     3112.23     44.35 o 
   2  -8   1     1892.22     1814.33     28.44 o 
   3  -8   1     1572.72     1506.62     22.83 o 
   4  -8   1     1860.84     1897.57     25.56 o 
   5  -8   1     2535.77     2433.16     33.95 o 
   6  -8   1      624.99      657.06     13.75 o 
   7  -8   1     1512.02     1523.28     24.75 o 
   8  -8   1      807.71      818.47     26.68 o 
 -13  -7   1     1868.91     1885.68     65.09 o 
 -12  -7   1     2200.46     2408.31     76.58 o 
 -11  -7   1     1928.81     1962.00     46.27 o 
 -10  -7   1     4748.80     4752.55     62.03 o 
  -9  -7   1     3834.57     3770.76     48.48 o 
  -8  -7   1     2365.45     2281.00     40.45 o 
  -7  -7   1     7606.83     7262.08     86.82 o 
  -6  -7   1     5635.10     5681.61     68.60 o 
  -5  -7   1     5750.88     5617.70     66.77 o 
  -4  -7   1     4307.23     4044.18     54.68 o 
  -3  -7   1     3751.60     3874.06     52.92 o 
  -2  -7   1    11333.04    10958.86    125.93 o 
  -1  -7   1     2796.65     2945.27     41.16 o 
   0  -7   1     1386.63     1269.81     29.73 o 
   1  -7   1     1911.77     1811.94     24.29 o 
   2  -7   1     2199.54     2175.96     32.27 o 
   3  -7   1      956.81      907.00     15.09 o 
   4  -7   1      955.62      955.01     14.84 o 
   5  -7   1      699.40      712.30     12.58 o 
   6  -7   1      835.56      854.55     15.61 o 
   7  -7   1      300.08      306.89      8.94 o 
   8  -7   1      129.27      126.14     10.34 o 
   9  -7   1       74.48       97.67      9.80 o 
 -13  -6   1        8.43       -3.83      9.57 o 
 -12  -6   1       58.55       55.52     11.49 o 
 -11  -6   1       31.28       16.83      6.40 o 
 -10  -6   1       12.61       11.90      3.97 o 
  -9  -6   1      116.39      118.98      5.15 o 
  -8  -6   1      535.45      504.81      9.99 o 
  -7  -6   1       19.15       13.23      2.50 o 
  -6  -6   1      504.32      606.16      9.63 o 
  -5  -6   1     3417.45     3976.55     44.39 o 
  -4  -6   1     3017.86     2967.16     40.68 o 
  -3  -6   1     3548.25     3484.59     38.78 o 
  -2  -6   1       61.48       56.08      3.39 o 
  -1  -6   1       20.53       28.24      4.97 o 
   0  -6   1     3128.73     3043.36     37.14 o 
   1  -6   1      999.85      899.31     13.23 o 
   2  -6   1     5494.12     5706.15     69.20 o 
   3  -6   1     1404.01     1399.08     20.37 o 
   4  -6   1     1331.56     1314.07     18.10 o 
   5  -6   1     4927.92     4854.80     55.33 o 
   6  -6   1     3967.62     3929.56     46.41 o 
   7  -6   1     1258.12     1245.92     20.33 o 
   8  -6   1      103.49      118.95     12.44 o 
   9  -6   1      442.11      463.92     18.60 o 
 -13  -5   1     1501.55     1492.27     54.56 o 
 -12  -5   1     3261.93     3285.10     98.59 o 
 -11  -5   1     1433.71     1413.73     36.17 o 
 -10  -5   1     3101.62     3049.19     40.50 o 
  -9  -5   1     2297.60     2410.97     32.46 o 
  -8  -5   1     1988.64     1797.81     22.89 o 
  -7  -5   1     2389.75     2334.63     35.24 o 
  -6  -5   1    10580.83    10550.34    111.87 o 
  -5  -5   1    15389.11    14681.81    203.52 o 
  -4  -5   1    16181.87    15352.26    149.82 o 
  -3  -5   1     4722.37     5102.05     60.46 o 
  -2  -5   1     4731.66     3938.39     46.57 o 
  -1  -5   1    21199.22    21870.69    252.14 o 
   0  -5   1     8956.99     8372.66     96.30 o 
   1  -5   1     9008.77     9426.91    117.01 o 
   2  -5   1    11987.40    12451.66    142.52 o 
   3  -5   1     1429.67     1224.77     16.05 o 
   4  -5   1     2144.66     2240.45     27.30 o 
   5  -5   1     3048.77     3003.74     35.68 o 
   6  -5   1     3329.70     3253.86     38.81 o 
   7  -5   1     1940.23     1971.18     31.81 o 
   8  -5   1      289.11      269.79      9.99 o 
   9  -5   1      890.92      878.85     26.73 o 
  10  -5   1      471.78      533.40     17.11 o 
 -13  -4   1        3.98        2.87      9.57 o 
 -12  -4   1      273.24      285.24     21.06 o 
 -11  -4   1      982.31      902.05     40.30 o 
 -10  -4   1      269.43      308.83      8.91 o 
  -9  -4   1      325.33      343.05      7.57 o 
  -8  -4   1       70.32       69.10      3.55 o 
  -7  -4   1      469.03      447.96      7.85 o 
  -6  -4   1       23.99       24.36      1.78 o 
  -5  -4   1     2968.24     3264.92     34.07 o 
  -4  -4   1       18.72       72.57      2.80 o 
  -3  -4   1     2427.80     2552.47     26.53 o 
  -2  -4   1       62.71      106.68      3.01 o 
  -1  -4   1       20.23       86.96      2.73 o 
   0  -4   1     2493.98     2398.86     28.93 o 
   1  -4   1     2953.99     2951.43     35.43 o 
   2  -4   1     2940.93     3122.62     40.51 o 
   3  -4   1     2354.30     2350.44     27.78 o 
   4  -4   1     2555.85     2419.23     26.48 o 
   5  -4   1      948.10      968.66     13.95 o 
   6  -4   1     3522.97     3537.18     41.15 o 
   7  -4   1     2518.77     2482.69     37.72 o 
   8  -4   1     1609.12     1710.87     28.50 o 
   9  -4   1      769.09      760.85     19.52 o 
  10  -4   1      370.40      387.72     13.79 o 
  11  -4   1      738.96      798.64     27.45 o 
 -13  -3   1      965.36     1017.50     42.12 o 
 -12  -3   1     1226.62     1200.33     45.95 o 
 -11  -3   1     2939.31     2982.13     65.19 o 
 -10  -3   1     3562.34     3510.06     54.57 o 
  -9  -3   1     3961.88     4094.97     47.30 o 
  -8  -3   1     8590.11     8798.40     94.88 o 
  -7  -3   1     1095.02     1056.00     14.48 o 
  -6  -3   1     7922.34     7938.80     79.14 o 
  -5  -3   1     8317.99     8095.42     74.88 o 
  -4  -3   1    10225.46    10061.65     92.03 o 
  -3  -3   1    28370.61    26358.16    282.10 o 
  -2  -3   1      961.06      749.32     20.31 o 
  -1  -3   1     2308.57     2375.23     28.08 o 
   0  -3   1    15695.80    15384.62    242.50 o 
   1  -3   1      927.48     1148.97     14.80 o 
   2  -3   1     8980.68     8486.85     89.66 o 
   3  -3   1     4746.61     4432.31     44.66 o 
   4  -3   1     9732.32    10372.08    109.62 o 
   5  -3   1     7243.18     7072.22     76.31 o 
   6  -3   1     5313.41     5263.97     71.66 o 
   7  -3   1     6123.47     6047.37     82.29 o 
   8  -3   1     3306.69     3290.45     48.09 o 
   9  -3   1     1254.29     1207.30     29.85 o 
  10  -3   1      365.13      400.95     13.44 o 
  11  -3   1      694.81      677.64     19.15 o 
 -13  -2   1      341.57      364.69     23.93 o 
 -12  -2   1      463.28      406.81     23.93 o 
 -11  -2   1       64.58       66.58      8.14 o 
 -10  -2   1      592.05      558.95     11.30 o 
  -9  -2   1      151.85      166.53      5.60 o 
  -8  -2   1      139.13      121.04      5.78 o 
  -7  -2   1        4.03       10.23      1.83 o 
  -6  -2   1        0.88       13.16      3.20 o 
  -5  -2   1      446.59      467.37      6.69 o 
  -4  -2   1      510.59      465.92      5.87 o 
  -3  -2   1      375.90      266.52      3.71 o 
  -2  -2   1      991.97      961.67     10.48 o 
  -1  -2   1       11.09        7.16      2.06 o 
   0  -2   1    13828.80    13446.72    155.32 o 
   1  -2   1       98.81      149.63      2.86 o 
   2  -2   1     1392.18     1512.69     16.15 o 
   3  -2   1     1453.77     1390.55     15.32 o 
   4  -2   1     2360.42     2196.85     31.16 o 
   5  -2   1     1327.03     1522.43     23.14 o 
   6  -2   1     2242.63     2033.01     30.30 o 
   7  -2   1      202.75      205.46      6.39 o 
   8  -2   1      402.51      420.75      9.26 o 
   9  -2   1      807.46      798.52     16.74 o 
  10  -2   1      996.24      980.41     43.60 o 
  11  -2   1      579.97      625.07     18.03 o 
  12  -2   1      507.73      508.83     16.72 o 
 -13  -1   1      767.20      791.60     36.37 o 
 -12  -1   1      867.26      814.58     35.42 o 
 -11  -1   1     2300.27     2374.84     81.84 o 
 -10  -1   1     2665.77     2646.36     40.35 o 
  -9  -1   1     2609.12     2679.41     40.15 o 
  -8  -1   1     6080.42     6282.42     76.12 o 
  -7  -1   1     3796.50     3543.29     44.30 o 
  -6  -1   1     3094.46     2746.24     40.59 o 
  -5  -1   1    14844.67    16040.13    156.72 o 
  -4  -1   1     4886.91     5181.75     51.68 o 
  -3  -1   1     2982.10     2875.57     29.12 o 
  -2  -1   1     9957.62    10232.87    124.96 o 
  -1  -1   1    20850.92    18702.06    514.65 o 
   0  -1   1    26852.34    23475.05    559.89 o 
   1  -1   1    10674.97    11531.61    112.63 o 
   2  -1   1     1785.44     1480.09     14.65 o 
   3  -1   1    14314.13    15052.49    158.11 o 
   4  -1   1     9929.53     9698.65    114.70 o 
   5  -1   1     2532.84     2342.91     37.17 o 
   6  -1   1     3257.34     3328.18     43.59 o 
   7  -1   1     1221.78     1219.46     18.09 o 
   8  -1   1     3206.22     3175.05     40.94 o 
   9  -1   1     2987.74     3003.51     45.16 o 
  10  -1   1     1105.64     1128.18     24.67 o 
  11  -1   1      945.16      990.01     23.39 o 
  12  -1   1      499.65      488.91     19.91 o 
 -12   0   1      526.38      586.76     29.67 o 
 -11   0   1      243.03      220.16     17.23 o 
 -10   0   1      268.93      300.50      9.41 o 
  -9   0   1     1546.72     1524.49     22.54 o 
  -8   0   1      827.98      869.33     14.26 o 
  -7   0   1      929.38      858.46     23.57 o 
  -6   0   1      310.87      286.19      5.84 o 
  -5   0   1       24.76       44.64      2.19 o 
  -4   0   1      272.45      296.47      5.05 o 
  -3   0   1      317.34      459.71      6.85 o 
  -2   0   1      238.71      300.92      5.58 o 
  -1   0   1      311.61      274.21      4.39 o 
   1   0   1       27.63        3.76      1.21 o 
   2   0   1        0.55        0.37      1.07 o 
   3   0   1      146.80      122.67      2.55 o 
   4   0   1      160.96      167.46      3.19 o 
   5   0   1     1389.39     1530.40     17.21 o 
   6   0   1      764.93      728.66     10.44 o 
   7   0   1     1716.67     1817.12     22.55 o 
   8   0   1       44.85       41.59      3.12 o 
   9   0   1       97.81      129.99      5.97 o 
  10   0   1      449.64      511.04     13.82 o 
  11   0   1      554.48      547.96     17.49 o 
  12   0   1      610.90      604.75     19.45 o 
 -12   1   1      386.31      391.49     24.89 o 
 -11   1   1     1166.68     1156.93     32.40 o 
 -10   1   1     1125.63     1159.50     21.74 o 
  -9   1   1     2688.45     2769.84     37.17 o 
  -8   1   1      742.88      768.77     13.30 o 
  -7   1   1     3000.42     2968.57     38.06 o 
  -6   1   1     3147.98     3170.32     45.28 o 
  -5   1   1     7032.70     7578.52     81.89 o 
  -4   1   1    21006.65    20161.28    196.56 o 
  -3   1   1     6838.97     7424.64     73.16 o 
  -2   1   1    18461.57    17792.04    173.12 o 
  -1   1   1    14052.94    14465.31    167.68 o 
   0   1   1    27358.40    23616.97    783.08 o 
   1   1   1    26835.81    22066.53    402.65 o 
   2   1   1    23405.88    21006.12    258.94 o 
   3   1   1     1490.15     1837.02     19.14 o 
   4   1   1     7341.47     6768.34     66.94 o 
   5   1   1    13774.21    14292.97    139.54 o 
   6   1   1    12599.63    12883.06    135.80 o 
   7   1   1     7922.49     7866.77     84.77 o 
   8   1   1     2345.89     2206.96     29.28 o 
   9   1   1     3070.25     3092.66     45.54 o 
  10   1   1     2481.51     2483.99     38.71 o 
  11   1   1     1694.51     1689.11     35.73 o 
  12   1   1     1509.18     1506.16     31.43 o 
  13   1   1      355.09      359.91     23.93 o 
 -11   2   1     1205.94     1197.44     33.46 o 
 -10   2   1     1123.01     1164.44     25.39 o 
  -9   2   1      583.76      625.74     12.37 o 
  -8   2   1     1638.60     1600.87     23.52 o 
  -7   2   1     1878.61     1830.52     28.55 o 
  -6   2   1     3062.58     3189.50     40.53 o 
  -5   2   1     1860.49     1851.32     22.45 o 
  -4   2   1     1083.38      945.43     11.51 o 
  -3   2   1     1478.99     1773.24     19.06 o 
  -2   2   1     2986.51     2768.48     28.14 o 
  -1   2   1     3329.06     3574.86     46.54 o 
   0   2   1       39.63       45.10      1.41 o 
   1   2   1       65.29       89.68      3.48 o 
   2   2   1      906.83      738.15      8.36 o 
   3   2   1       78.77       38.29      1.48 o 
   4   2   1      887.33      874.99      9.59 o 
   5   2   1     1052.47     1128.62     13.17 o 
   6   2   1      532.61      635.52      9.31 o 
   7   2   1      379.39      424.19      7.46 o 
   8   2   1      530.35      532.84      9.09 o 
   9   2   1        2.35        4.47      3.80 o 
  10   2   1      676.16      652.83     14.46 o 
  11   2   1       16.96       11.22      4.15 o 
  12   2   1      171.89      169.37     10.77 o 
  13   2   1      214.54      201.97     19.14 o 
 -11   3   1      185.13      194.23     12.51 o 
 -10   3   1      521.02      499.68     15.26 o 
  -9   3   1     1484.79     1554.05     23.93 o 
  -8   3   1     1134.88     1098.63     20.06 o 
  -7   3   1     1372.90     1382.80     23.17 o 
  -6   3   1     2899.84     3041.87     39.17 o 
  -5   3   1     1888.07     1862.10     21.17 o 
  -4   3   1     6217.72     5991.56     59.95 o 
  -3   3   1    10264.44    11209.39    109.06 o 
  -2   3   1    15176.89    14831.94    168.61 o 
  -1   3   1      995.30      911.58     12.15 o 
   0   3   1    16547.85    15968.35    182.92 o 
   1   3   1    26391.49    25424.45    269.69 o 
   2   3   1    97102.93    70599.64    770.80 o 
   3   3   1     4808.49     4048.04     40.73 o 
   4   3   1     4312.31     4198.52     42.53 o 
   5   3   1    11531.11    12237.22    111.76 o 
   6   3   1    15282.11    15543.81    163.41 o 
   7   3   1    15034.98    15103.63    159.05 o 
   8   3   1     4652.63     4709.71     52.87 o 
   9   3   1     4188.44     4151.06     62.54 o 
  10   3   1     1486.80     1520.90     26.03 o 
  11   3   1      826.19      806.33     17.14 o 
  12   3   1     1406.33     1406.39     35.85 o 
  13   3   1     1332.75     1283.60     49.77 o 
 -10   4   1     1188.47     1257.75     28.17 o 
  -9   4   1      740.37      736.96     18.57 o 
  -8   4   1      575.05      561.58     13.23 o 
  -7   4   1      596.98      570.72     12.88 o 
  -6   4   1     1380.69     1446.19     19.45 o 
  -5   4   1     3444.32     3332.77     38.51 o 
  -4   4   1     1954.55     2007.98     22.57 o 
  -3   4   1     3394.15     3677.03     38.05 o 
  -2   4   1     8262.41     7983.55     92.28 o 
  -1   4   1     3526.13     3823.30     45.20 o 
   0   4   1      212.34      220.21      6.23 o 
   1   4   1     4700.30     4692.43     60.89 o 
   2   4   1     3378.21     3256.79     35.59 o 
   3   4   1    12745.52    12937.33    126.34 o 
   4   4   1     3615.20     4026.57     41.02 o 
   5   4   1      884.63      817.92     10.39 o 
   6   4   1      570.88      652.13      8.88 o 
   7   4   1        7.56        0.00      4.14 o 
   8   4   1       65.77       53.94      2.99 o 
   9   4   1      404.86      410.68      8.31 o 
  10   4   1      933.23     1015.60     19.47 o 
  11   4   1       95.21       89.92      6.89 o 
  12   4   1       49.52       40.64      7.08 o 
  13   4   1       15.98        5.74     10.53 o 
 -10   5   1      301.46      300.18     12.50 o 
  -9   5   1      684.13      706.91     18.35 o 
  -8   5   1     1288.59     1264.30     23.26 o 
  -7   5   1     1355.39     1358.76     21.54 o 
  -6   5   1      850.07      802.50     17.19 o 
  -5   5   1     1888.58     1884.48     24.05 o 
  -4   5   1     2773.05     2906.24     34.15 o 
  -3   5   1     4326.20     4536.93     47.36 o 
  -2   5   1     3666.54     3424.63     41.86 o 
  -1   5   1    11141.60    11338.66    129.78 o 
   0   5   1     3229.61     3180.84     38.18 o 
   1   5   1    13479.69    13620.65    154.68 o 
   2   5   1    17278.81    16542.50    173.78 o 
   3   5   1    16493.29    15492.16    165.69 o 
   4   5   1     5279.08     5402.86     54.60 o 
   5   5   1     3710.04     3555.91     39.82 o 
   6   5   1     3636.31     3084.91     35.38 o 
   7   5   1     3500.28     3718.37     38.97 o 
   8   5   1     2351.78     2168.78     24.65 o 
   9   5   1     3780.79     3903.70     45.32 o 
  10   5   1     6534.28     6676.24     91.91 o 
  11   5   1     3630.48     3822.45     65.29 o 
  12   5   1     2231.49     2119.17    104.81 o 
  13   5   1     1370.83     1349.65     51.69 o 
  -9   6   1      911.50      902.78     27.75 o 
  -8   6   1     1443.00     1422.77     46.79 o 
  -7   6   1     2011.56     2062.88     27.50 o 
  -6   6   1     1391.91     1407.42     20.09 o 
  -5   6   1     1294.44     1305.92     18.52 o 
  -4   6   1     2283.68     2294.92     28.41 o 
  -3   6   1       28.17       44.12      3.21 o 
  -2   6   1      277.26      201.95      5.85 o 
  -1   6   1      887.53      883.18     14.82 o 
   0   6   1     5728.66     5561.56     73.21 o 
   1   6   1     2351.52     2250.42     28.33 o 
   2   6   1     4386.37     4347.90     47.57 o 
   3   6   1     4884.96     5070.60     55.30 o 
   4   6   1     1902.67     2048.53     24.27 o 
   5   6   1     2827.84     2677.95     31.10 o 
   6   6   1      173.77      188.02      4.73 o 
   7   6   1        3.88        6.87      2.01 o 
   8   6   1      875.33      933.52     12.72 o 
   9   6   1      805.63      878.43     12.63 o 
  10   6   1     1990.37     1958.29     36.78 o 
  11   6   1       50.10       45.47      7.45 o 
  12   6   1      107.78       97.98      9.12 o 
  13   6   1        1.02      -12.92      8.61 o 
  -8   7   1      151.48      148.15      8.65 o 
  -7   7   1       75.94       87.30      5.45 o 
  -6   7   1      533.53      481.45     10.24 o 
  -5   7   1     1375.00     1443.16     20.53 o 
  -4   7   1     1754.33     1730.59     23.07 o 
  -3   7   1      625.84      571.68     12.08 o 
  -2   7   1      656.72      613.23     12.17 o 
  -1   7   1     4137.29     4089.24     55.87 o 
   0   7   1     6113.00     5867.47     77.75 o 
   1   7   1     5769.90     5856.14     77.40 o 
   2   7   1     4497.54     4261.73     51.02 o 
   3   7   1     2358.51     2386.78     30.22 o 
   4   7   1     4067.16     4243.24     51.28 o 
   5   7   1     2604.07     2410.07     28.50 o 
   6   7   1     8309.10     8223.76     88.83 o 
   7   7   1     3729.11     3879.87     44.43 o 
   8   7   1     5161.44     5148.57     80.29 o 
   9   7   1     1196.80     1211.63     17.32 o 
  10   7   1     1884.20     1905.44     36.22 o 
  11   7   1     2919.78     2832.10    103.38 o 
  12   7   1     2286.82     2300.63     52.12 o 
  13   7   1     1203.44     1208.94     46.90 o 
  -8   8   1      516.55      597.25     17.27 o 
  -7   8   1      727.16      735.30     15.11 o 
  -6   8   1     1062.14     1098.12     19.08 o 
  -5   8   1     1162.21     1172.48     18.18 o 
  -4   8   1     1696.32     1653.75     22.91 o 
  -3   8   1     1749.32     1734.08     27.98 o 
  -2   8   1     2461.18     2502.58     37.19 o 
  -1   8   1     3227.51     3251.15     46.17 o 
   0   8   1     3000.08     2905.01     37.06 o 
   1   8   1     4047.44     4138.81     56.82 o 
   2   8   1     3605.82     3348.52     46.66 o 
   3   8   1      417.99      430.66      8.20 o 
   4   8   1     1126.03     1103.23     16.26 o 
   5   8   1     3224.02     3342.97     41.77 o 
   6   8   1      959.95     1031.24     16.15 o 
   7   8   1      303.28      330.47      7.93 o 
   8   8   1       64.76       63.96      4.10 o 
   9   8   1      190.04      214.32      6.14 o 
  10   8   1      643.12      617.24     17.02 o 
  11   8   1       77.62       77.47      8.44 o 
  12   8   1       94.29      115.92     10.15 o 
  13   8   1        0.79       -7.66     10.53 o 
  -7   9   1       55.72       61.04      5.36 o 
  -6   9   1       44.44       36.09      4.54 o 
  -5   9   1      385.52      392.48     12.83 o 
  -4   9   1     1373.44     1375.93     22.20 o 
  -3   9   1     1118.32     1088.62     30.95 o 
  -2   9   1      340.03      328.22      9.19 o 
  -1   9   1      760.18      755.88     15.00 o 
   0   9   1     1744.88     1688.71     24.02 o 
   1   9   1     2203.91     2170.53     32.88 o 
   2   9   1     1101.87     1100.93     18.88 o 
   3   9   1     1462.72     1469.82     26.12 o 
   4   9   1      462.92      461.61     10.16 o 
   5   9   1      146.72      135.16      5.37 o 
   6   9   1     2949.66     3022.85     43.54 o 
   7   9   1     2214.02     2101.11     32.29 o 
   8   9   1     2814.62     2846.01     38.21 o 
   9   9   1     2243.76     2109.66     30.25 o 
  10   9   1     1439.88     1495.64     22.96 o 
  11   9   1     2289.75     2275.20     57.43 o 
  12   9   1     1442.05     1447.82     37.23 o 
  13   9   1     1073.69     1117.05     44.99 o 
  -6  10   1      958.51     1005.13     19.22 o 
  -5  10   1     1517.62     1467.95     24.34 o 
  -4  10   1     3316.99     3210.14     43.87 o 
  -3  10   1     3569.05     3478.67     51.65 o 
  -2  10   1     3166.16     3057.38     45.77 o 
  -1  10   1     2008.82     1929.34     29.25 o 
   0  10   1     2537.64     2441.77     33.10 o 
   1  10   1      921.24      923.79     17.44 o 
   2  10   1     1665.70     1584.58     25.82 o 
   3  10   1     1480.73     1408.14     23.44 o 
   4  10   1     2934.68     2877.37     48.22 o 
   5  10   1     2811.84     2875.03     42.11 o 
   6  10   1     2398.71     2397.79     36.13 o 
   7  10   1     3390.78     3289.76     47.72 o 
   8  10   1     2481.41     2477.89     37.91 o 
   9  10   1     1400.99     1406.30     24.74 o 
  10  10   1      372.94      387.95     11.23 o 
  11  10   1       62.99       70.90      8.80 o 
  12  10   1      155.39      157.50     11.51 o 
  13  10   1       75.45       78.49     13.40 o 
  -5  11   1       22.82       25.79      4.66 o 
  -4  11   1      100.76       98.45      6.10 o 
  -3  11   1      151.48      144.99      7.48 o 
  -2  11   1      266.02      273.71      9.50 o 
  -1  11   1        9.56       16.43      3.87 o 
   0  11   1      198.08      195.42      8.01 o 
   1  11   1     1510.81     1489.08     30.95 o 
   2  11   1     2369.52     2368.30     42.42 o 
   3  11   1     2435.70     2348.03     36.23 o 
   4  11   1     1801.94     1783.59     29.07 o 
   5  11   1     2663.16     2630.21     39.71 o 
   6  11   1     2002.35     2014.17     32.06 o 
   7  11   1     1049.64     1118.37     20.57 o 
   8  11   1     1038.75     1086.07     20.33 o 
   9  11   1     1483.74     1455.04     25.58 o 
  10  11   1     1591.64     1709.57     29.61 o 
  11  11   1     1376.51     1423.07     36.55 o 
  12  11   1     1604.10     1665.41     99.55 o 
  -3  12   1      994.46      959.05     18.66 o 
  -2  12   1     1478.95     1483.95     27.38 o 
  -1  12   1      823.41      853.98     17.53 o 
   0  12   1      816.91      813.79     17.61 o 
   1  12   1     1774.05     1698.37     29.25 o 
   2  12   1     2147.67     2147.82     34.63 o 
   3  12   1     3579.87     3505.32     51.78 o 
   4  12   1     3139.56     3014.90     45.33 o 
   5  12   1     1973.69     1902.46     31.09 o 
   6  12   1     1766.46     1814.19     30.15 o 
   7  12   1      221.86      244.55      8.49 o 
   8  12   1      235.18      236.20      8.49 o 
   9  12   1      518.66      550.18     13.62 o 
  10  12   1      136.38      153.79      7.77 o 
  11  12   1      837.72      814.63     25.37 o 
  12  12   1      300.59      303.44     20.58 o 
  -2  13   1        6.34        8.62      4.01 o 
  -1  13   1       26.30       21.80      4.85 o 
   0  13   1        5.01        3.98      4.13 o 
   1  13   1      122.76      118.02      6.88 o 
   2  13   1       72.46       63.44      5.54 o 
   3  13   1       16.11       15.67      4.17 o 
   4  13   1      138.01      158.28     10.91 o 
   5  13   1      668.78      658.18     15.40 o 
   6  13   1      525.06      503.58     12.90 o 
   7  13   1      759.41      763.75     16.86 o 
   8  13   1      477.65      460.84     12.66 o 
   9  13   1      712.95      769.26     17.34 o 
  10  13   1      746.14      824.94     25.05 o 
  11  13   1      788.36      762.15     42.12 o 
   0  14   1      983.14      956.96     24.25 o 
   1  14   1     1280.17     1314.14     25.78 o 
   2  14   1      972.69      971.54     20.95 o 
   3  14   1      965.53      892.58     19.67 o 
   4  14   1      987.87      983.88     20.64 o 
   5  14   1      620.93      633.15     15.71 o 
   6  14   1     1533.98     1481.35     41.17 o 
   7  14   1     1009.25     1001.79     20.80 o 
   8  14   1     1092.36     1119.53     22.49 o 
   9  14   1      544.74      581.63     16.27 o 
  10  14   1      610.23      611.20     20.17 o 
   3  15   1       10.19        5.24      4.94 o 
   4  15   1       26.39       16.89      5.06 o 
   5  15   1        6.47        4.97      4.97 o 
   6  15   1      261.04      306.01     15.06 o 
   7  15   1      406.25      386.74     12.42 o 
   8  15   1      208.87      195.94      8.95 o 
  -7 -15   2     1090.60     1110.49     22.94 o 
  -6 -15   2     1233.55     1262.98     25.05 o 
  -5 -15   2      848.76      796.80     18.52 o 
  -4 -15   2      784.40      760.71     17.94 o 
  -3 -15   2      899.97      869.25     19.90 o 
  -9 -14   2      231.87      230.33      9.81 o 
  -8 -14   2      374.16      402.28     12.32 o 
  -7 -14   2      298.31      267.69      9.86 o 
  -6 -14   2      218.63      213.16      8.76 o 
  -5 -14   2      195.46      168.44      8.03 o 
  -4 -14   2      172.54      171.51      8.07 o 
  -3 -14   2       62.86       73.53      6.13 o 
  -2 -14   2       22.55       22.60      4.66 o 
  -1 -14   2        1.81       -2.37      4.55 o 
   0 -14   2       42.36       40.28      6.10 o 
 -11 -13   2      633.91      598.16     16.12 o 
 -10 -13   2     1086.78     1144.86     27.03 o 
  -9 -13   2      594.33      641.99     16.44 o 
  -8 -13   2      878.12      857.37     18.53 o 
  -7 -13   2      653.31      619.28     14.82 o 
  -6 -13   2      712.21      745.00     20.86 o 
  -5 -13   2     1600.42     1560.88     27.48 o 
  -4 -13   2     1537.12     1435.78     25.97 o 
  -3 -13   2     1866.64     1818.37     32.93 o 
  -2 -13   2     2264.00     2247.40     36.76 o 
  -1 -13   2     1704.74     1682.16     29.61 o 
   0 -13   2     1937.84     1855.37     32.11 o 
   1 -13   2      933.58      961.96     20.60 o 
   2 -13   2      725.55      744.54     15.44 o 
 -11 -12   2     1260.23     1280.68     25.20 o 
 -10 -12   2     1817.83     1981.44     33.94 o 
  -9 -12   2      683.98      727.46     16.38 o 
  -8 -12   2      816.27      815.24     33.43 o 
  -7 -12   2      441.98      463.88     12.08 o 
  -6 -12   2      289.36      379.73     10.51 o 
  -5 -12   2      328.53      329.72     13.40 o 
  -4 -12   2      812.67      785.01     22.35 o 
  -3 -12   2      493.75      476.47     12.12 o 
  -2 -12   2      797.79      793.13     16.73 o 
  -1 -12   2     1547.98     1514.14     26.77 o 
   0 -12   2      756.83      720.99     16.30 o 
   1 -12   2      422.87      427.57     10.33 o 
   2 -12   2       31.01       26.58      4.01 o 
   3 -12   2       14.56       15.12      4.17 o 
 -12 -11   2      496.15      531.40     21.12 o 
 -11 -11   2      339.54      329.39     18.13 o 
 -10 -11   2      834.25      833.55     18.29 o 
  -9 -11   2     1435.79     1508.03     26.40 o 
  -8 -11   2     1871.55     1855.63     30.49 o 
  -7 -11   2     2053.42     2087.84     34.13 o 
  -6 -11   2     1788.18     1760.83     28.83 o 
  -5 -11   2      806.92      789.69     16.02 o 
  -4 -11   2     1500.75     1499.28     25.34 o 
  -3 -11   2     1395.51     1330.14     23.03 o 
  -2 -11   2      950.65      890.76     17.48 o 
  -1 -11   2     1064.68     1057.45     19.82 o 
   0 -11   2      807.25      784.38     16.49 o 
   1 -11   2     2008.18     1958.54     49.40 o 
   2 -11   2     1791.44     1775.84     30.03 o 
   3 -11   2      576.78      535.05     12.35 o 
   4 -11   2     1022.02     1002.07     20.35 o 
   5 -11   2      848.42      846.99     17.27 o 
 -13 -10   2     1279.69     1286.47     48.82 o 
 -12 -10   2      735.59      753.31     34.46 o 
 -11 -10   2     1168.77     1162.02     22.94 o 
 -10 -10   2     1526.32     1615.78     28.21 o 
  -9 -10   2     1261.29     1186.11     23.44 o 
  -8 -10   2      941.28      936.88     18.03 o 
  -7 -10   2     2657.17     2658.71     39.72 o 
  -6 -10   2     5533.72     5351.95     73.34 o 
  -5 -10   2     6041.30     6005.56     81.24 o 
  -4 -10   2     2650.04     2532.60     37.68 o 
  -3 -10   2     1436.89     1401.08     23.29 o 
  -2 -10   2      760.56      712.20     14.37 o 
  -1 -10   2      390.96      408.45     10.19 o 
   0 -10   2      403.12      406.18      9.54 o 
   1 -10   2     1111.07     1097.00     20.09 o 
   2 -10   2      568.55      526.82     12.74 o 
   3 -10   2      356.82      350.51     10.19 o 
   4 -10   2      203.84      195.19      7.23 o 
   5 -10   2      372.30      377.82     10.45 o 
   6 -10   2      135.88      121.40      6.73 o 
 -13  -9   2      103.30       90.93     14.36 o 
 -12  -9   2       99.49       76.58     12.44 o 
 -11  -9   2      209.80      205.58      8.47 o 
 -10  -9   2        5.80        5.26      3.36 o 
  -9  -9   2      743.40      809.92     15.14 o 
  -8  -9   2      309.94      260.14      8.92 o 
  -7  -9   2      485.60      522.57     11.80 o 
  -6  -9   2     1935.15     1939.19     29.78 o 
  -5  -9   2     1411.67     1419.11     23.09 o 
  -4  -9   2     2454.65     2416.20     35.65 o 
  -3  -9   2     2713.27     2566.87     37.43 o 
  -2  -9   2      435.93      387.44      9.24 o 
  -1  -9   2     3744.73     3757.13     52.60 o 
   0  -9   2     2556.23     2442.30     32.22 o 
   1  -9   2     2335.08     2336.96     35.35 o 
   2  -9   2     4039.20     3898.31     55.95 o 
   3  -9   2     1210.72     1149.47     19.24 o 
   4  -9   2     1101.80     1086.19     18.66 o 
   5  -9   2      360.03      382.22     10.18 o 
   6  -9   2      398.44      413.30     13.76 o 
   7  -9   2      732.16      724.34     17.64 o 
 -13  -8   2     1136.09     1174.48     45.95 o 
 -12  -8   2     1116.97     1208.94     45.95 o 
 -11  -8   2     1486.01     1385.92     39.01 o 
 -10  -8   2     2931.73     3011.41     41.03 o 
  -9  -8   2     3659.55     3591.80     42.61 o 
  -8  -8   2     2317.51     2252.12     37.44 o 
  -7  -8   2     2974.81     2953.82     49.54 o 
  -6  -8   2     6798.50     7066.01     93.55 o 
  -5  -8   2     4099.13     4177.60     57.07 o 
  -4  -8   2     8597.86     8511.24    110.91 o 
  -3  -8   2     4172.37     4124.15     56.23 o 
  -2  -8   2     4524.32     4641.18     55.98 o 
  -1  -8   2      809.23      805.45     12.84 o 
   0  -8   2     1207.74     1068.42     16.04 o 
   1  -8   2     1418.19     1409.34     22.65 o 
   2  -8   2     2057.89     2053.24     41.71 o 
   3  -8   2     1439.81     1438.08     21.94 o 
   4  -8   2      757.13      773.65     13.33 o 
   5  -8   2      861.15      888.33     16.19 o 
   6  -8   2      749.51      740.34     14.72 o 
   7  -8   2      176.58      198.21      7.52 o 
   8  -8   2      186.57      197.27     13.08 o 
 -13  -7   2        9.43       14.36      9.57 o 
 -12  -7   2       19.97       13.40      8.61 o 
 -11  -7   2        0.63       -4.16      3.78 o 
 -10  -7   2      377.85      364.56     10.48 o 
  -9  -7   2     1328.65     1395.60     21.25 o 
  -8  -7   2     2357.55     2335.21     28.89 o 
  -7  -7   2       18.83       20.45      2.63 o 
  -6  -7   2      427.38      445.05     11.41 o 
  -5  -7   2      473.72      476.10      9.91 o 
  -4  -7   2     1615.51     1649.92     22.00 o 
  -3  -7   2      654.98      628.03     11.52 o 
  -2  -7   2     2418.23     2305.11     29.27 o 
  -1  -7   2     1763.09     1991.91     34.74 o 
   0  -7   2     7068.19     6848.83     80.38 o 
   1  -7   2     4254.23     4158.28     50.66 o 
   2  -7   2     1537.69     1517.25     23.98 o 
   3  -7   2      337.54      328.57      8.26 o 
   4  -7   2     1044.07     1047.27     15.85 o 
   5  -7   2     1986.40     1937.64     25.82 o 
   6  -7   2     2874.76     2805.12     38.22 o 
   7  -7   2     1134.80     1065.84     18.66 o 
   8  -7   2     1610.21     1719.11     43.25 o 
   9  -7   2     1555.38     1498.98     84.71 o 
 -13  -6   2      849.56      984.96     41.16 o 
 -12  -6   2     2430.23     2310.68     73.70 o 
 -11  -6   2     2977.63     3108.63     77.30 o 
 -10  -6   2     2595.17     2641.25     35.95 o 
  -9  -6   2     7491.05     7562.81     90.92 o 
  -8  -6   2     7217.09     7106.33     77.63 o 
  -7  -6   2     8343.92     8379.25     90.20 o 
  -6  -6   2     8647.09     8695.57     93.19 o 
  -5  -6   2     4384.11     4052.72     63.36 o 
  -4  -6   2     4659.60     4786.67     65.71 o 
  -3  -6   2     5036.88     4865.83     63.27 o 
  -2  -6   2     3419.06     3096.22     37.58 o 
  -1  -6   2     2677.68     2574.83     31.86 o 
   0  -6   2     2854.32     2524.59     36.80 o 
   1  -6   2     1328.50     1319.24     17.95 o 
   2  -6   2     3920.19     3773.01     46.68 o 
   3  -6   2     2236.70     2142.91     26.42 o 
   4  -6   2     1494.47     1540.02     20.57 o 
   5  -6   2     1232.14     1283.36     19.91 o 
   6  -6   2      128.74      119.74      4.96 o 
   7  -6   2      388.92      394.19     10.68 o 
   8  -6   2       19.02       15.93      5.72 o 
   9  -6   2      246.67      254.61     14.17 o 
 -13  -5   2        7.74        8.61      9.57 o 
 -12  -5   2        6.72       -0.96      9.57 o 
 -11  -5   2        8.10        0.88      4.77 o 
 -10  -5   2        9.97       -2.40      3.78 o 
  -9  -5   2       36.15       39.79      3.52 o 
  -8  -5   2       32.22       37.70      3.29 o 
  -7  -5   2      415.85      419.97      7.11 o 
  -6  -5   2      100.62      124.97      3.91 o 
  -5  -5   2     2046.69     2011.28     22.19 o 
  -4  -5   2     1526.83     1640.45     24.24 o 
  -3  -5   2      411.71      382.59      6.24 o 
  -2  -5   2     4069.20     3986.91     47.91 o 
  -1  -5   2     2613.72     2879.62     34.75 o 
   0  -5   2       52.91      123.68      4.08 o 
   1  -5   2     8416.09     8962.74    103.07 o 
   2  -5   2     2441.16     2475.61     32.06 o 
   3  -5   2     5308.58     5391.72     69.47 o 
   4  -5   2      859.93      886.81     13.14 o 
   5  -5   2     2224.13     2245.23     27.85 o 
   6  -5   2     3344.65     3280.82     39.05 o 
   7  -5   2     1616.49     1624.67     27.23 o 
   8  -5   2      315.33      343.00     14.84 o 
   9  -5   2      387.41      333.06     20.58 o 
  10  -5   2      154.34      187.23     10.09 o 
 -13  -4   2      933.53     1102.69     44.03 o 
 -12  -4   2     2367.41     2198.68     70.83 o 
 -11  -4   2     1999.38     2204.27     96.20 o 
 -10  -4   2     2861.11     2916.98     43.24 o 
  -9  -4   2     1552.59     1612.51     23.40 o 
  -8  -4   2     3508.77     3440.22     39.81 o 
  -7  -4   2     3045.63     3235.46     37.15 o 
  -6  -4   2     8235.68     7542.73     70.53 o 
  -5  -4   2    13271.62    13061.33    119.34 o 
  -4  -4   2     9358.31     9743.40     95.72 o 
  -3  -4   2     8492.62     7536.73    112.30 o 
  -2  -4   2     8914.00     8702.18    133.08 o 
  -1  -4   2    17098.30    17878.41    299.71 o 
   0  -4   2    20083.12    19289.43    220.64 o 
   1  -4   2     5890.16     6047.18     71.18 o 
   2  -4   2     7039.00     6882.82    106.90 o 
   3  -4   2     5851.95     6012.26     60.14 o 
   4  -4   2     8554.80     8735.40     86.38 o 
   5  -4   2     1450.36     1387.41     18.37 o 
   6  -4   2     2600.82     2539.88     33.80 o 
   7  -4   2     2537.64     2663.44     40.17 o 
   8  -4   2     1661.00     1586.21     31.99 o 
   9  -4   2      595.56      568.32     16.17 o 
  10  -4   2      156.50      154.00      9.20 o 
  11  -4   2      323.09      329.77     13.62 o 
 -13  -3   2      213.28      194.31     18.19 o 
 -12  -3   2      190.07      169.42     16.27 o 
 -11  -3   2      140.45      171.68     10.77 o 
 -10  -3   2      221.18      224.38      9.53 o 
  -9  -3   2      288.43      260.64      6.59 o 
  -8  -3   2      106.16      128.58      4.45 o 
  -7  -3   2      274.56      253.04      5.54 o 
  -6  -3   2      436.90      483.19      7.26 o 
  -5  -3   2        7.35       26.98      1.85 o 
  -4  -3   2      527.24      446.19      5.82 o 
  -3  -3   2      702.24      740.90      9.55 o 
  -2  -3   2     1226.14     1137.55     13.20 o 
  -1  -3   2       45.61       89.89      1.98 o 
   0  -3   2      260.04      236.04      3.87 o 
   1  -3   2       23.56       30.35      1.79 o 
   2  -3   2     4956.35     4452.28     54.42 o 
   3  -3   2     3192.85     3605.81     43.61 o 
   4  -3   2     6662.84     7009.20     69.60 o 
   5  -3   2     1122.97     1098.71     24.73 o 
   6  -3   2     1940.56     1972.65     30.04 o 
   7  -3   2     3866.86     3872.57     54.79 o 
   8  -3   2     2247.22     2223.38     35.48 o 
   9  -3   2      704.52      677.15     17.86 o 
  10  -3   2      526.47      574.83     16.76 o 
  11  -3   2      456.97      402.09     16.94 o 
 -13  -2   2      956.56     1015.59     42.12 o 
 -12  -2   2     1038.60      962.94     39.25 o 
 -11  -2   2     2276.50     2344.73     53.05 o 
 -10  -2   2     4120.18     4199.80     59.38 o 
  -9  -2   2     4286.67     4403.23     50.54 o 
  -8  -2   2     4545.10     4547.82     51.27 o 
  -7  -2   2     4044.57     4138.10     47.09 o 
  -6  -2   2     2870.90     2440.03     32.33 o 
  -5  -2   2     5992.74     6728.67     67.74 o 
  -4  -2   2    17486.12    17289.88    231.37 o 
  -3  -2   2    11995.13    11351.42    109.70 o 
  -2  -2   2     3241.25     3474.99     36.55 o 
  -1  -2   2     3372.75     3533.50     37.57 o 
   0  -2   2     6961.44     7285.91    106.83 o 
   1  -2   2    19407.06    18664.31    215.35 o 
   2  -2   2     3844.77     3365.77     33.81 o 
   3  -2   2    13830.45    15202.11    192.26 o 
   4  -2   2    13922.34    13411.08    200.43 o 
   5  -2   2     2383.42     2229.66     31.96 o 
   6  -2   2     3081.84     3069.07     43.31 o 
   7  -2   2     2762.84     2755.10     35.95 o 
   8  -2   2     4648.02     4534.94     56.81 o 
   9  -2   2     2448.23     2481.32     39.07 o 
  10  -2   2      867.58      854.28     21.00 o 
  11  -2   2      961.26      968.70     23.57 o 
  12  -2   2      465.71      510.15     16.94 o 
 -12  -1   2      259.52      253.66     19.14 o 
 -11  -1   2      395.71      390.37     16.24 o 
 -10  -1   2     1656.93     1672.26     27.34 o 
  -9  -1   2      498.04      491.42     10.02 o 
  -8  -1   2      394.02      415.43      7.90 o 
  -7  -1   2      187.63      223.03      5.30 o 
  -6  -1   2      345.72      308.82      5.44 o 
  -5  -1   2      189.18      259.18      4.84 o 
  -4  -1   2    12198.93    12709.91    133.02 o 
  -3  -1   2     3574.87     4248.81     46.01 o 
  -2  -1   2    13492.49    14581.48    176.10 o 
  -1  -1   2      246.07      247.19      3.12 o 
   1  -1   2        3.66       -1.39      0.93 o 
   2  -1   2    26467.06    25319.41    247.58 o 
   3  -1   2        5.13       23.54      1.77 o 
   4  -1   2       44.35       34.11      1.66 o 
   5  -1   2     1267.18     1206.35     16.72 o 
   6  -1   2      117.27      130.48      4.06 o 
   7  -1   2      336.76      299.46      6.65 o 
   8  -1   2      427.93      422.10      8.91 o 
   9  -1   2      423.93      424.68     11.23 o 
  10  -1   2      994.25      981.16     25.71 o 
  11  -1   2      473.49      457.31     18.55 o 
  12  -1   2      562.26      581.26     19.69 o 
 -12   0   2     1280.65     1219.47     46.90 o 
 -11   0   2     1175.91     1242.74     39.72 o 
 -10   0   2     2296.34     2242.74     31.61 o 
  -9   0   2     2767.17     2939.93     38.82 o 
  -8   0   2     2674.60     2612.71     34.46 o 
  -7   0   2     3732.04     3869.92     43.86 o 
  -6   0   2     2311.69     2243.62     24.77 o 
  -5   0   2     3434.80     3582.15     39.95 o 
  -4   0   2     9079.98     8747.09    101.45 o 
  -3   0   2    27593.28    27200.31    346.16 o 
  -2   0   2   103633.31    82257.66   2276.05 o 
  -1   0   2     6793.36     7605.92     89.69 o 
   0   0   2    15884.58    15685.83    300.63 o 
   1   0   2    14295.27    14550.33    229.32 o 
   2   0   2    17234.22    16878.34    168.17 o 
   3   0   2     1555.22     1772.97     18.66 o 
   4   0   2     5349.61     4468.21     55.04 o 
   5   0   2    10481.24    11145.21    142.77 o 
   6   0   2    15960.52    16719.36    183.14 o 
   7   0   2     4119.51     3845.99     47.59 o 
   8   0   2     4870.73     4757.55     58.45 o 
   9   0   2     5297.86     5338.56     98.29 o 
  10   0   2     2787.02     2718.94     42.06 o 
  11   0   2     1656.02     1668.73     33.32 o 
  12   0   2     1068.03     1092.71     25.58 o 
 -12   1   2      443.82      473.81     26.80 o 
 -11   1   2      288.68      305.35     20.10 o 
 -10   1   2      621.42      595.44     13.94 o 
  -9   1   2      633.28      615.88     13.61 o 
  -8   1   2     1264.23     1223.29     21.26 o 
  -7   1   2     3109.48     3303.74     42.16 o 
  -6   1   2      370.15      335.07      7.17 o 
  -5   1   2      872.79      894.86     12.36 o 
  -4   1   2     3188.36     3990.51     43.79 o 
  -3   1   2     4890.40     5578.36     65.63 o 
  -2   1   2     1577.54     1796.28     18.38 o 
  -1   1   2      155.92      224.19      3.30 o 
   0   1   2      247.94      252.21      3.85 o 
   1   1   2      146.56      173.10      3.90 o 
   2   1   2      900.61      951.64     11.27 o 
   3   1   2      126.41       83.08      2.46 o 
   4   1   2      159.23      120.74      2.53 o 
   5   1   2      125.22      146.75      4.48 o 
   6   1   2     2019.89     2181.08     37.56 o 
   7   1   2      602.75      599.22      9.39 o 
   8   1   2      455.51      441.88      8.76 o 
   9   1   2        9.97       11.03      3.45 o 
  10   1   2        5.67        4.21      3.57 o 
  11   1   2      377.81      372.94     12.69 o 
  12   1   2      229.36      255.12     11.03 o 
  13   1   2      391.05      370.38     16.88 o 
 -11   2   2      322.55      358.95     22.02 o 
 -10   2   2      749.77      766.21     16.84 o 
  -9   2   2     1163.65     1225.29     19.75 o 
  -8   2   2      499.50      485.17     10.17 o 
  -7   2   2     3687.87     3818.90     53.78 o 
  -6   2   2     3988.08     3977.22     49.44 o 
  -5   2   2     6696.30     6601.84     71.45 o 
  -4   2   2    12306.92    12612.55    122.39 o 
  -3   2   2    11082.08    11879.97    123.26 o 
  -2   2   2     4448.52     4097.59     48.02 o 
  -1   2   2       67.08       80.00      2.53 o 
   0   2   2     2918.37     3147.65     36.46 o 
   1   2   2    19714.38    18232.16    180.66 o 
   2   2   2     6887.08     6923.34     68.10 o 
   3   2   2     3864.28     3900.10     39.12 o 
   4   2   2     4784.65     4479.03     41.86 o 
   5   2   2    14423.16    15405.80    163.52 o 
   6   2   2     7743.52     7227.74     77.62 o 
   7   2   2    12734.29    12708.67    134.48 o 
   8   2   2     4677.75     4750.38     58.11 o 
   9   2   2     2789.50     2776.14     41.59 o 
  10   2   2     2834.19     2758.71     42.41 o 
  11   2   2     1355.34     1476.72     36.60 o 
  12   2   2     1085.63     1033.94     24.42 o 
  13   2   2      782.07      797.83     25.37 o 
 -11   3   2     1230.27     1281.69     48.82 o 
 -10   3   2     2070.63     2037.99     48.31 o 
  -9   3   2      574.91      563.88     12.36 o 
  -8   3   2     1068.79     1070.56     19.82 o 
  -7   3   2     2407.20     2494.21     37.64 o 
  -6   3   2     1792.01     1825.83     25.22 o 
  -5   3   2     4212.09     4408.18     45.50 o 
  -4   3   2      350.34      274.64      5.11 o 
  -3   3   2     1177.83     1198.49     13.94 o 
  -2   3   2     1060.33     1095.81     14.89 o 
  -1   3   2      841.46      885.71     16.72 o 
   0   3   2    37962.51    35622.30    600.59 o 
   1   3   2    13988.42    14093.06    150.09 o 
   2   3   2     1027.83      868.23     10.01 o 
   3   3   2      979.95      933.42     10.82 o 
   4   3   2       31.34       15.88      2.78 o 
   5   3   2      458.54      465.17      6.14 o 
   6   3   2      408.74      451.44      7.40 o 
   7   3   2       84.61       83.69      3.29 o 
   8   3   2       33.36       35.33      2.70 o 
   9   3   2      282.77      279.45     10.91 o 
  10   3   2       20.47       16.88      3.78 o 
  11   3   2        1.74        3.33      4.15 o 
  12   3   2      249.00      253.84     13.19 o 
  13   3   2      219.15      201.97     12.51 o 
 -10   4   2       75.91      107.17     21.06 o 
  -9   4   2     1947.25     1946.15     36.97 o 
  -8   4   2     1468.86     1462.90     25.55 o 
  -7   4   2      595.65      636.27     12.22 o 
  -6   4   2     1081.29     1119.47     17.62 o 
  -5   4   2     1197.53     1181.28     16.20 o 
  -4   4   2     7717.99     8093.05     80.36 o 
  -3   4   2     7074.80     7413.73     73.48 o 
  -2   4   2     9399.06     9100.39    104.77 o 
  -1   4   2     5213.61     5457.99     63.69 o 
   0   4   2     9582.96     9365.83    106.91 o 
   1   4   2     5102.91     4820.98     51.54 o 
   2   4   2    30554.61    28315.85    279.23 o 
   3   4   2    11664.13    11609.21    113.57 o 
   4   4   2     4494.67     4504.66     45.72 o 
   5   4   2    14393.87    14625.19    143.15 o 
   6   4   2    10099.52     9761.70     95.78 o 
   7   4   2     7847.86     7980.41     79.29 o 
   8   4   2     6792.60     6972.17     76.23 o 
   9   4   2     1767.60     1734.03     28.31 o 
  10   4   2     2661.45     2563.97     45.18 o 
  11   4   2     1283.63     1321.86     27.79 o 
  12   4   2      919.66      957.37     27.41 o 
  13   4   2     1401.86     1339.18     40.20 o 
 -10   5   2      981.47      987.42     30.07 o 
  -9   5   2     1224.98     1283.32     27.79 o 
  -8   5   2     1535.36     1599.08     31.50 o 
  -7   5   2      500.21      512.15     11.17 o 
  -6   5   2      925.67      914.03     14.27 o 
  -5   5   2     2263.95     2345.68     33.61 o 
  -4   5   2     1912.70     1757.02     22.24 o 
  -3   5   2     1571.62     1514.23     19.98 o 
  -2   5   2     1833.03     1831.87     23.97 o 
  -1   5   2     5258.86     5625.61     66.00 o 
   0   5   2     4331.01     4404.15     52.05 o 
   1   5   2     1298.39     1114.37     14.98 o 
   2   5   2     5390.66     5680.19     60.97 o 
   3   5   2     2408.57     2701.77     28.48 o 
   4   5   2     5738.09     5236.55     53.06 o 
   5   5   2      856.46      972.88     13.05 o 
   6   5   2       53.12       60.86      2.82 o 
   7   5   2       16.09       19.21      2.79 o 
   8   5   2      208.11      217.09      5.29 o 
   9   5   2      771.70      798.32     16.02 o 
  10   5   2        1.30        1.21      3.57 o 
  11   5   2       11.66       21.22     11.96 o 
  12   5   2      128.90      118.81      9.80 o 
  13   5   2        0.64       -9.14      6.09 o 
  -9   6   2      173.28      180.14     10.11 o 
  -8   6   2      318.21      336.32     12.13 o 
  -7   6   2      951.04      973.79     17.51 o 
  -6   6   2      632.64      647.49     11.63 o 
  -5   6   2      783.27      832.96     13.39 o 
  -4   6   2      301.92      321.26      7.07 o 
  -3   6   2      778.44      727.07     13.74 o 
  -2   6   2     4426.86     4515.95     58.57 o 
  -1   6   2     4128.79     4248.20     51.27 o 
   0   6   2     9851.96     9603.80    116.04 o 
   1   6   2     6139.58     6294.23     73.53 o 
   2   6   2     8772.65     8509.71     90.52 o 
   3   6   2    26566.44    27303.38    320.55 o 
   4   6   2    10587.31    10794.27    114.27 o 
   5   6   2     2573.53     2278.66     26.92 o 
   6   6   2     4317.80     4130.60     46.39 o 
   7   6   2     4469.20     4384.15     49.37 o 
   8   6   2     7190.24     7354.05     74.23 o 
   9   6   2     3083.69     2987.38     36.06 o 
  10   6   2     2716.11     2825.08     50.02 o 
  11   6   2     3656.81     3550.75    100.98 o 
  12   6   2     1663.61     1743.17     59.35 o 
  13   6   2      784.56      788.31     28.24 o 
  -8   7   2      886.05      965.09     20.19 o 
  -7   7   2     1428.41     1430.87     23.01 o 
  -6   7   2     2303.01     2314.23     30.30 o 
  -5   7   2      602.38      586.35     11.04 o 
  -4   7   2     1961.98     1978.88     25.72 o 
  -3   7   2     1581.13     1630.29     26.07 o 
  -2   7   2     1243.55     1236.47     26.94 o 
  -1   7   2     6679.79     6621.60     87.57 o 
   0   7   2     3614.34     3594.41     40.31 o 
   1   7   2     4942.33     4930.42     58.89 o 
   2   7   2     1900.08     2042.05     26.36 o 
   3   7   2     2213.74     2160.17     27.65 o 
   4   7   2     7501.64     7473.92     87.40 o 
   5   7   2     6294.52     6611.83     71.96 o 
   6   7   2      276.57      226.34      5.49 o 
   7   7   2      235.71      230.68      5.82 o 
   8   7   2      148.36      157.72      5.01 o 
   9   7   2      297.62      298.24      6.95 o 
  10   7   2      831.86      828.69     20.04 o 
  11   7   2       33.78       33.03      7.45 o 
  12   7   2      118.65      104.99     10.15 o 
  13   7   2       45.98       42.05      8.44 o 
  -8   8   2       35.37       38.10      5.43 o 
  -7   8   2      112.67      108.42      6.87 o 
  -6   8   2       35.20       34.29      4.18 o 
  -5   8   2      520.80      527.08     12.41 o 
  -4   8   2      907.41      890.27     14.72 o 
  -3   8   2      800.71      767.85     17.77 o 
  -2   8   2     1419.30     1476.96     24.39 o 
  -1   8   2     1789.36     1764.63     27.49 o 
   0   8   2     2527.74     2443.25     32.10 o 
   1   8   2     4995.67     5035.70     68.07 o 
   2   8   2     1582.98     1513.78     20.97 o 
   3   8   2     3851.80     3923.66     48.02 o 
   4   8   2     5887.75     5741.87     68.57 o 
   5   8   2     3230.09     3222.60     40.40 o 
   6   8   2     3482.45     3449.27     39.94 o 
   7   8   2     2791.06     2739.01     36.15 o 
   8   8   2     3107.37     3054.66     40.18 o 
   9   8   2     3118.01     3115.38     56.51 o 
  10   8   2     3203.98     3115.80     54.64 o 
  11   8   2     2078.26     2096.45     77.05 o 
  12   8   2     3364.64     3522.20     74.44 o 
  13   8   2     1769.79     1731.80     43.32 o 
  -7   9   2      751.38      766.66     16.04 o 
  -6   9   2      890.21      901.53     17.34 o 
  -5   9   2     1307.44     1357.72     22.41 o 
  -4   9   2     1436.33     1418.86     21.02 o 
  -3   9   2     1463.47     1420.94     24.74 o 
  -2   9   2     1631.33     1604.89     26.65 o 
  -1   9   2      819.63      815.06     15.96 o 
   0   9   2     4983.54     4869.80     59.92 o 
   1   9   2     2575.77     2490.02     40.62 o 
   2   9   2     2014.57     1950.39     29.90 o 
   3   9   2     1788.64     1708.99     26.66 o 
   4   9   2      351.73      367.54      8.95 o 
   5   9   2     1634.90     1734.14     27.15 o 
   6   9   2     1206.57     1193.84     20.43 o 
   7   9   2      776.74      788.45     14.01 o 
   8   9   2     1783.31     1743.23     25.55 o 
   9   9   2      464.25      434.05     10.27 o 
  10   9   2     1328.26     1375.27     59.82 o 
  11   9   2      458.73      499.02     18.60 o 
  12   9   2      160.08      131.14     10.83 o 
  13   9   2        4.54       -1.96      8.14 o 
  -6  10   2       35.39       37.12      4.95 o 
  -5  10   2        2.36        0.96      3.54 o 
  -4  10   2       83.64       91.95     10.06 o 
  -3  10   2      979.30      996.55     19.90 o 
  -2  10   2      779.88      751.97     15.96 o 
  -1  10   2      336.37      337.18      8.69 o 
   0  10   2      616.02      608.59     11.94 o 
   1  10   2     3435.53     3337.63     48.31 o 
   2  10   2     2947.83     2852.14     41.98 o 
   3  10   2      188.84      174.08      6.57 o 
   4  10   2      117.17      121.17      5.49 o 
   5  10   2      116.33      129.50      6.14 o 
   6  10   2      511.03      498.14     11.47 o 
   7  10   2      633.00      635.19     13.61 o 
   8  10   2     2149.51     2234.25     31.63 o 
   9  10   2     2232.40     2255.59     35.61 o 
  10  10   2     1440.51     1432.81     36.21 o 
  11  10   2     1066.29     1067.53     68.44 o 
  12  10   2      972.63     1111.40     34.94 o 
  13  10   2      976.68      905.96     63.18 o 
  -5  11   2     1040.32     1045.44     19.97 o 
  -4  11   2     1196.43     1228.91     21.68 o 
  -3  11   2     1605.93     1600.75     28.54 o 
  -2  11   2     2665.69     2582.07     40.75 o 
  -1  11   2      531.46      523.26     13.08 o 
   0  11   2      893.12      868.20     17.76 o 
   1  11   2     1273.10     1250.98     22.67 o 
   2  11   2     2092.04     2051.29     32.63 o 
   3  11   2     3651.56     3472.12     50.35 o 
   4  11   2     3199.15     3157.62     46.40 o 
   5  11   2     2730.76     2660.46     40.19 o 
   6  11   2     3766.35     3812.82     54.54 o 
   7  11   2     2105.46     2192.97     34.43 o 
   8  11   2      680.61      750.12     15.89 o 
   9  11   2      525.48      537.62     13.35 o 
  10  11   2      252.20      237.42     12.86 o 
  11  11   2      437.20      467.03     18.60 o 
  12  11   2      733.38      743.75     25.04 o 
  -3  12   2      141.80      133.69      6.94 o 
  -2  12   2      258.18      261.34      9.80 o 
  -1  12   2      143.91      151.21      6.59 o 
   0  12   2       19.96       20.10      4.56 o 
   1  12   2      222.96      225.12      8.55 o 
   2  12   2      241.92      243.22      9.14 o 
   3  12   2      916.38      865.72     17.90 o 
   4  12   2      733.36      729.63     20.17 o 
   5  12   2      617.15      609.24     18.79 o 
   6  12   2      754.69      775.53     16.38 o 
   7  12   2      800.45      782.13     16.49 o 
   8  12   2     1583.03     1625.58     27.98 o 
   9  12   2      832.29      892.89     24.92 o 
  10  12   2      726.73      761.64     19.52 o 
  11  12   2      753.26      754.80     31.59 o 
  12  12   2      592.18      618.56     26.80 o 
  -2  13   2     1083.53     1098.02     22.94 o 
  -1  13   2     1295.34     1283.54     29.75 o 
   0  13   2     1517.57     1521.64     28.60 o 
   1  13   2     1337.70     1335.32     26.66 o 
   2  13   2     1521.32     1553.97     27.80 o 
   3  13   2     1436.02     1420.60     25.92 o 
   4  13   2     2095.81     2048.69     33.95 o 
   5  13   2     1398.17     1372.89     25.22 o 
   6  13   2      888.39      848.79     18.04 o 
   7  13   2      997.94     1018.91     20.32 o 
   8  13   2      472.36      514.31     13.50 o 
   9  13   2      997.94     1005.31     20.56 o 
  10  13   2     1039.38     1089.23     45.59 o 
  11  13   2      837.93      885.89     27.75 o 
   0  14   2        7.37       12.96      5.06 o 
   1  14   2        7.87        5.75      4.56 o 
   2  14   2       48.30       40.17      5.34 o 
   3  14   2      249.04      219.96      9.29 o 
   4  14   2       43.79       43.43      5.23 o 
   5  14   2      190.96      202.90      8.67 o 
   6  14   2      257.33      235.36      9.43 o 
   7  14   2      397.63      365.18     11.44 o 
   8  14   2      405.27      449.23     12.91 o 
   9  14   2      278.10      331.74     13.13 o 
  10  14   2      644.63      651.18     18.60 o 
   3  15   2      919.93      920.08     20.83 o 
   4  15   2     1142.24     1162.10     23.98 o 
   5  15   2     1923.73     1945.03     53.47 o 
   6  15   2     1741.79     1723.73     31.17 o 
   7  15   2     1019.14     1071.46     22.42 o 
   8  15   2      695.84      798.23     18.74 o 
  -6 -15   3      132.76      140.99      7.96 o 
  -5 -15   3      133.58      126.48      7.58 o 
  -4 -15   3      160.78      144.19      7.89 o 
  -9 -14   3      514.34      542.81     17.13 o 
  -8 -14   3      631.04      645.03     19.31 o 
  -7 -14   3      996.95     1020.38     21.14 o 
  -6 -14   3      882.15      941.00     20.04 o 
  -5 -14   3     1039.97      994.51     20.73 o 
  -4 -14   3     1926.34     1902.53     32.80 o 
  -3 -14   3     1315.82     1252.01     24.25 o 
  -2 -14   3     1875.34     1794.68     38.67 o 
  -1 -14   3     1320.98     1335.26     25.82 o 
   0 -14   3     1059.30     1096.76     22.67 o 
 -10 -13   3     1437.92     1492.41     33.12 o 
  -9 -13   3     1060.71     1055.68     25.21 o 
  -8 -13   3      465.05      485.59     13.02 o 
  -7 -13   3      351.92      385.06     11.33 o 
  -6 -13   3       36.70       37.88      4.75 o 
  -5 -13   3      241.83      222.44      8.64 o 
  -4 -13   3       85.60       92.13      6.13 o 
  -3 -13   3       63.61       67.35      5.43 o 
  -2 -13   3      338.75      338.75     10.70 o 
  -1 -13   3      604.56      608.48     14.99 o 
   0 -13   3      640.07      649.54     19.46 o 
   1 -13   3       69.66       71.39      6.29 o 
   2 -13   3        7.32        7.74      3.85 o 
 -11 -12   3      305.84      291.43     11.74 o 
 -10 -12   3      243.01      270.43     10.09 o 
  -9 -12   3      972.89     1015.53     24.10 o 
  -8 -12   3      562.57      521.25     13.28 o 
  -7 -12   3     1512.38     1523.35     29.84 o 
  -6 -12   3     1770.19     1778.15     29.66 o 
  -5 -12   3     1466.21     1430.52     32.61 o 
  -4 -12   3     1653.36     1608.37     27.46 o 
  -3 -12   3     1259.80     1240.91     22.62 o 
  -2 -12   3      692.69      690.78     15.18 o 
  -1 -12   3      877.08      862.40     17.90 o 
   0 -12   3     1010.21     1004.05     20.02 o 
   1 -12   3     1097.06     1112.50     26.28 o 
   2 -12   3     1395.96     1416.86     26.13 o 
   3 -12   3     1061.87     1029.45     19.46 o 
 -12 -11   3     1267.95     1352.79     33.24 o 
 -11 -11   3      901.40      879.57     19.53 o 
 -10 -11   3     2719.03     2825.49     47.71 o 
  -9 -11   3      977.60      995.49     20.44 o 
  -8 -11   3     1606.26     1665.92     28.21 o 
  -7 -11   3      776.99      783.99     16.26 o 
  -6 -11   3     1560.88     1559.78     26.32 o 
  -5 -11   3     1521.35     1510.42     25.57 o 
  -4 -11   3      963.17      899.23     17.42 o 
  -3 -11   3     1583.28     1458.57     24.92 o 
  -2 -11   3     1236.85     1205.63     21.65 o 
  -1 -11   3      609.31      542.19     12.65 o 
   0 -11   3      608.78      560.58     13.23 o 
   1 -11   3      696.10      673.07     13.00 o 
   2 -11   3      478.15      457.75     12.15 o 
   3 -11   3       22.80       24.32      4.10 o 
   4 -11   3       50.37       51.76      4.76 o 
   5 -11   3      125.77      133.67      7.02 o 
 -12 -10   3      471.41      419.49     20.81 o 
 -11 -10   3     1038.10     1170.53     35.17 o 
 -10 -10   3     1584.42     1572.73     33.17 o 
  -9 -10   3     1990.74     1944.13     47.67 o 
  -8 -10   3     1480.08     1495.37     29.81 o 
  -7 -10   3      383.80      409.97     10.39 o 
  -6 -10   3      674.87      700.57     27.36 o 
  -5 -10   3     1186.52     1122.95     19.84 o 
  -4 -10   3     2115.09     2093.98     32.17 o 
  -3 -10   3     3333.70     3233.13     46.52 o 
  -2 -10   3     3077.48     2887.58     42.18 o 
  -1 -10   3     3006.51     2896.55     42.77 o 
   0 -10   3     4872.69     4731.18     66.12 o 
   1 -10   3     1744.22     1655.25     27.35 o 
   2 -10   3     1835.72     1729.98     28.70 o 
   3 -10   3     1104.95     1103.23     19.86 o 
   4 -10   3     1014.93     1042.47     18.79 o 
   5 -10   3      681.16      688.99     14.66 o 
   6 -10   3      755.52      765.31     16.05 o 
 -13  -9   3     1115.29     1121.84     44.99 o 
 -12  -9   3      575.86      579.91     18.46 o 
 -11  -9   3      799.36      865.35     21.43 o 
 -10  -9   3      924.23      869.73     16.32 o 
  -9  -9   3      910.17      912.93     15.93 o 
  -8  -9   3     1326.48     1377.06     21.08 o 
  -7  -9   3     1062.58     1065.70     22.27 o 
  -6  -9   3     3701.24     3693.08     52.16 o 
  -5  -9   3     3551.92     3482.47     49.29 o 
  -4  -9   3     3012.04     2954.35     42.35 o 
  -3  -9   3     4227.08     4319.04     59.45 o 
  -2  -9   3     1013.94     1046.49     18.34 o 
  -1  -9   3     2670.37     2751.28     40.04 o 
   0  -9   3      930.26      984.72     15.47 o 
   1  -9   3     1556.03     1588.09     25.86 o 
   2  -9   3     1143.06     1086.97     20.15 o 
   3  -9   3      890.24      855.05     16.98 o 
   4  -9   3      270.31      261.02      9.06 o 
   5  -9   3      392.02      392.74     10.15 o 
   6  -9   3      204.40      196.36      7.60 o 
   7  -9   3       52.36       65.01      7.28 o 
 -13  -8   3       10.48       19.14     10.53 o 
 -12  -8   3       15.53        0.00      8.61 o 
 -11  -8   3        2.26        0.71      5.53 o 
 -10  -8   3      119.36      129.85      5.90 o 
  -9  -8   3      471.99      478.32      9.51 o 
  -8  -8   3      844.66      819.47     14.25 o 
  -7  -8   3     1139.92     1114.88     19.21 o 
  -6  -8   3      369.08      411.85     11.41 o 
  -5  -8   3     1734.37     1639.61     25.47 o 
  -4  -8   3      478.91      464.56     10.50 o 
  -3  -8   3      984.21      906.42     18.85 o 
  -2  -8   3     3660.49     3668.81     45.10 o 
  -1  -8   3     1395.96     1344.66     18.92 o 
   0  -8   3     3067.73     2875.57     36.51 o 
   1  -8   3     2078.49     2060.82     31.15 o 
   2  -8   3     1199.74     1163.60     22.66 o 
   3  -8   3     1393.99     1352.61     20.88 o 
   4  -8   3      410.72      401.94      8.89 o 
   5  -8   3     1173.25     1142.41     19.24 o 
   6  -8   3     1048.78     1059.46     18.66 o 
   7  -8   3     1179.49     1199.53     27.16 o 
   8  -8   3     1112.22     1170.21     33.66 o 
 -13  -7   3      851.38      912.21     38.29 o 
 -12  -7   3     1441.08     1455.90     51.69 o 
 -11  -7   3     2064.86     2280.50     50.57 o 
 -10  -7   3     2006.39     2010.03     32.97 o 
  -9  -7   3     8321.54     8290.21     90.71 o 
  -8  -7   3     8779.83     8774.69     95.14 o 
  -7  -7   3     4729.59     4748.88     53.37 o 
  -6  -7   3     3682.72     3627.26     50.23 o 
  -5  -7   3     4811.61     4548.31     70.72 o 
  -4  -7   3     7988.43     7842.49     91.34 o 
  -3  -7   3     2606.25     2646.45     43.97 o 
  -2  -7   3     1573.01     1426.31     19.40 o 
  -1  -7   3     3744.91     3591.38     43.65 o 
   0  -7   3     5360.29     5456.28     64.79 o 
   1  -7   3     2030.69     2016.73     26.41 o 
   2  -7   3     3228.89     3234.96     45.55 o 
   3  -7   3     2385.24     2260.69     28.33 o 
   4  -7   3      851.19      849.86     13.73 o 
   5  -7   3      347.95      341.52      8.03 o 
   6  -7   3      650.75      665.33     13.25 o 
   7  -7   3      251.20      259.70     10.80 o 
   8  -7   3      565.22      537.63     19.89 o 
 -13  -6   3       26.76       37.33     11.49 o 
 -12  -6   3       90.80       58.39     11.49 o 
 -11  -6   3       27.06       38.87      5.01 o 
 -10  -6   3       77.01       71.82      5.23 o 
  -9  -6   3      429.18      423.75      9.73 o 
  -8  -6   3      201.28      246.57      6.99 o 
  -7  -6   3      670.48      812.13     12.28 o 
  -6  -6   3      309.86      269.42      5.64 o 
  -5  -6   3     1011.40     1001.73     16.34 o 
  -4  -6   3     1480.91     1528.50     20.69 o 
  -3  -6   3     2530.88     2504.21     28.63 o 
  -2  -6   3     1795.92     1920.68     30.77 o 
  -1  -6   3       14.30       32.76      5.52 o 
   0  -6   3      500.20      455.94      7.67 o 
   1  -6   3     1761.52     1896.39     24.52 o 
   2  -6   3     2288.19     2171.26     37.78 o 
   3  -6   3     1957.11     1916.57     24.07 o 
   4  -6   3     3795.58     3765.45     43.74 o 
   5  -6   3      610.82      577.25     10.48 o 
   6  -6   3      692.89      689.56     12.26 o 
   7  -6   3      903.25      906.13     18.00 o 
   8  -6   3      853.44      807.86     24.64 o 
   9  -6   3      636.75      603.47     21.93 o 
 -13  -5   3      888.22      990.70     41.16 o 
 -12  -5   3     1493.65     1565.02     54.56 o 
 -11  -5   3     1798.30     1951.28     37.00 o 
 -10  -5   3     1821.08     1778.38     29.49 o 
  -9  -5   3     2442.67     2456.41     32.97 o 
  -8  -5   3     4561.02     4632.45     57.12 o 
  -7  -5   3     6438.08     6487.62     70.74 o 
  -6  -5   3     8402.53     8080.63     80.26 o 
  -5  -5   3     6864.16     7213.54     72.07 o 
  -4  -5   3    17547.99    17311.08    253.49 o 
  -3  -5   3    10595.38    11130.23    133.23 o 
  -2  -5   3    16497.31    16251.75    185.29 o 
  -1  -5   3     4475.60     4603.02     53.84 o 
   0  -5   3     9511.20     9601.85    109.83 o 
   1  -5   3     1904.13     1654.02     21.19 o 
   2  -5   3     3627.17     3556.09     43.13 o 
   3  -5   3     5317.98     5190.60     77.10 o 
   4  -5   3     4672.23     4775.48     53.39 o 
   5  -5   3     3008.41     2973.09     35.41 o 
   6  -5   3      625.48      654.18     12.88 o 
   7  -5   3     1939.71     1889.40     30.65 o 
   8  -5   3      238.67      230.19     12.13 o 
   9  -5   3       70.64       85.96      8.39 o 
  10  -5   3      171.90      170.29     16.72 o 
 -13  -4   3      318.47      302.47     22.02 o 
 -12  -4   3      182.32      232.60     18.19 o 
 -11  -4   3      172.27      127.83      7.91 o 
 -10  -4   3       75.86       72.26      5.53 o 
  -9  -4   3        9.87        7.81      2.96 o 
  -8  -4   3     1097.77     1033.60     16.04 o 
  -7  -4   3      634.54      703.67     10.71 o 
  -6  -4   3      274.82      176.60      3.84 o 
  -5  -4   3      733.93      678.67      8.44 o 
  -4  -4   3     1006.86     1105.89     12.94 o 
  -3  -4   3     1205.97      976.69     15.32 o 
  -2  -4   3      249.64      344.33      8.21 o 
  -1  -4   3     1021.63      966.92     15.43 o 
   0  -4   3       28.73       41.39      2.21 o 
   1  -4   3      612.88      656.06      9.63 o 
   2  -4   3     5533.44     5288.31     71.42 o 
   3  -4   3     1442.53     1707.78     19.10 o 
   4  -4   3     1043.77      988.95     12.64 o 
   5  -4   3      528.07      534.67      9.23 o 
   6  -4   3     1760.72     1806.15     25.46 o 
   7  -4   3     2620.09     2541.30     45.87 o 
   8  -4   3     1021.84     1016.90     27.76 o 
   9  -4   3      759.56      705.14     18.57 o 
  10  -4   3      756.26      825.56     47.03 o 
 -13  -3   3      907.54      902.64     39.25 o 
 -12  -3   3      981.95     1008.89     40.20 o 
 -11  -3   3     1888.04     2068.14     38.63 o 
 -10  -3   3     5398.94     5320.36     85.56 o 
  -9  -3   3     2796.52     2891.74     37.93 o 
  -8  -3   3     5715.18     5906.42     65.26 o 
  -7  -3   3     5499.04     5685.76     68.92 o 
  -6  -3   3     6127.94     5799.51     63.55 o 
  -5  -3   3    27242.57    28480.86    342.17 o 
  -4  -3   3    11509.05    10415.86    135.89 o 
  -3  -3   3     9339.47     9436.92    101.64 o 
  -2  -3   3     3527.93     3822.05     40.93 o 
  -1  -3   3     4814.72     4920.03     74.32 o 
   0  -3   3     9036.04     8266.15    121.20 o 
   1  -3   3     1012.00      875.07     11.49 o 
   2  -3   3     9202.63     9780.10     95.02 o 
   3  -3   3     6713.80     6457.84     65.60 o 
   4  -3   3     7927.82     7825.74     98.48 o 
   5  -3   3     6142.25     6132.33     68.28 o 
   6  -3   3     3585.49     3631.82     50.92 o 
   7  -3   3     2926.13     2921.20     42.64 o 
   8  -3   3      442.43      432.10     11.31 o 
   9  -3   3     1664.42     1634.24     32.60 o 
  10  -3   3      426.56      424.39     14.35 o 
  11  -3   3      395.71      434.78     14.92 o 
 -13  -2   3      178.37      179.95     17.23 o 
 -12  -2   3      162.69      203.88     17.23 o 
 -11  -2   3      141.28      135.03      9.48 o 
 -10  -2   3      751.94      737.58     17.86 o 
  -9  -2   3        5.29       10.00      3.03 o 
  -8  -2   3      228.96      204.73      5.31 o 
  -7  -2   3      453.16      447.92      7.85 o 
  -6  -2   3      187.13      227.82      6.03 o 
  -5  -2   3     1794.00     1953.89     21.21 o 
  -4  -2   3     4389.11     4724.87     47.31 o 
  -3  -2   3      334.56      546.01      6.23 o 
  -2  -2   3      784.77     1215.09     17.51 o 
  -1  -2   3     1274.24     1601.85     19.38 o 
   0  -2   3     2355.37     2703.52     41.08 o 
   1  -2   3     5939.58     5627.22     73.24 o 
   2  -2   3     9657.21    10820.49    105.14 o 
   3  -2   3    20001.87    22614.28    269.89 o 
   4  -2   3     1896.70     1508.88     24.19 o 
   5  -2   3      406.84      523.14     13.94 o 
   6  -2   3       17.74       29.21      2.57 o 
   7  -2   3      905.13      865.03     14.17 o 
   8  -2   3     3080.63     3093.22     46.23 o 
   9  -2   3      722.81      734.34     16.11 o 
  10  -2   3      798.46      760.40     19.52 o 
  11  -2   3      810.30      833.26     29.89 o 
  12  -2   3      442.38      490.83     20.71 o 
 -12  -1   3      759.49      761.93     33.50 o 
 -11  -1   3      284.95      300.64     13.54 o 
 -10  -1   3     3843.53     3860.89     64.57 o 
  -9  -1   3     3037.86     3053.31     45.77 o 
  -8  -1   3     4708.56     4734.66     78.28 o 
  -7  -1   3     8158.09     8651.98    116.10 o 
  -6  -1   3     2216.41     2168.58     23.79 o 
  -5  -1   3     3762.38     3665.06     40.86 o 
  -4  -1   3     4195.37     3750.64     79.42 o 
  -3  -1   3     7275.17     7640.83     71.18 o 
  -2  -1   3     2746.28     2827.11     33.69 o 
  -1  -1   3     2951.77     2810.21     32.69 o 
   0  -1   3    16798.75    16815.89    179.23 o 
   1  -1   3    70573.71    62395.27   1357.46 o 
   2  -1   3    26358.06    26429.52    272.85 o 
   3  -1   3     2101.44     1934.57     20.36 o 
   4  -1   3    11235.77    11243.11    155.28 o 
   5  -1   3     2379.45     2538.86     29.09 o 
   6  -1   3     4162.79     3983.37     48.78 o 
   7  -1   3      483.92      422.50      8.32 o 
   8  -1   3     1581.75     1532.46     25.45 o 
   9  -1   3     3217.10     3169.52     47.57 o 
  10  -1   3     1789.96     1792.03     34.81 o 
  11  -1   3     1142.84     1106.51     28.43 o 
  12  -1   3      607.72      559.72     17.31 o 
 -12   0   3      144.09      160.81     16.27 o 
 -11   0   3      358.66      392.45     22.02 o 
 -10   0   3      357.37      390.80     12.16 o 
  -9   0   3      419.58      443.07      9.73 o 
  -8   0   3     2341.25     2363.91     29.01 o 
  -7   0   3      461.79      475.23     10.10 o 
  -6   0   3     2556.73     2641.08     40.48 o 
  -5   0   3       13.29       10.21      1.53 o 
  -4   0   3      640.11      710.57      9.68 o 
  -3   0   3     5555.13     6090.73     60.16 o 
  -2   0   3      290.08      248.64      3.44 o 
  -1   0   3     2656.78     2886.97     34.16 o 
   0   0   3       45.86       40.45      1.12 o 
   1   0   3     4283.96     5159.47     50.96 o 
   2   0   3     6668.63     6926.82    111.34 o 
   3   0   3      134.54      216.83      5.21 o 
   4   0   3       98.70       15.67      1.78 o 
   5   0   3      210.14      333.71      6.06 o 
   6   0   3      760.51      696.04     10.92 o 
   7   0   3      167.77      160.13      4.53 o 
   8   0   3     1760.90     1760.43     28.20 o 
   9   0   3     1122.47     1121.69     20.68 o 
  10   0   3      786.57      756.72     32.81 o 
  11   0   3      255.06      286.94     14.72 o 
  12   0   3      398.55      428.16     24.30 o 
 -12   1   3      789.49      847.12     37.33 o 
 -11   1   3     1264.72     1252.01     45.95 o 
 -10   1   3      849.13      849.35     24.02 o 
  -9   1   3     2703.01     2636.53     35.72 o 
  -8   1   3     1263.06     1275.27     19.31 o 
  -7   1   3     2507.58     2638.55     34.37 o 
  -6   1   3     3429.39     3570.01     44.80 o 
  -5   1   3     4575.49     4533.95     75.67 o 
  -4   1   3    15508.21    15270.17    161.85 o 
  -3   1   3    18055.87    19409.76    203.59 o 
  -2   1   3    20280.74    19576.46    210.45 o 
  -1   1   3    13270.94    13418.34    195.91 o 
   0   1   3    12794.80    12055.08    129.72 o 
   1   1   3       91.06      100.39      6.21 o 
   2   1   3     7860.35     7976.34     78.22 o 
   3   1   3     5696.52     5744.88     67.80 o 
   4   1   3     7840.70     7408.96     79.61 o 
   5   1   3    17047.33    18150.55    274.82 o 
   6   1   3    14699.52    14009.81    202.98 o 
   7   1   3     6448.31     6627.98     78.72 o 
   8   1   3     5241.17     5116.56     70.62 o 
   9   1   3     3557.33     3597.29     52.34 o 
  10   1   3     5114.86     5075.97     72.07 o 
  11   1   3     2091.39     2111.53     39.96 o 
  12   1   3      697.64      671.49     18.54 o 
  13   1   3      589.62      627.13     18.77 o 
 -11   2   3      651.17      687.27     31.59 o 
 -10   2   3     1077.47     1044.37     28.08 o 
  -9   2   3      776.46      763.71     14.26 o 
  -8   2   3     1922.99     2036.35     32.15 o 
  -7   2   3     1837.44     1763.72     27.84 o 
  -6   2   3     2394.31     2435.14     35.74 o 
  -5   2   3     2690.81     3001.38     37.47 o 
  -4   2   3      289.17      220.35      5.19 o 
  -3   2   3      663.48      910.67     10.72 o 
  -2   2   3     2886.02     2923.23     31.76 o 
  -1   2   3     4886.17     5302.35     61.19 o 
   0   2   3      616.96      684.13      9.23 o 
   1   2   3      188.51      184.08      4.49 o 
   2   2   3      545.76      763.35     10.02 o 
   3   2   3      630.83      808.12      9.45 o 
   4   2   3      197.07      204.94      4.21 o 
   5   2   3      272.09      351.66      7.63 o 
   6   2   3      136.96      199.31      4.92 o 
   7   2   3      599.66      604.84      9.38 o 
   8   2   3       78.27       96.85      5.01 o 
   9   2   3        2.06       -0.76      2.81 o 
  10   2   3       22.47       19.29      4.05 o 
  11   2   3        8.76       -4.79      4.42 o 
  12   2   3       35.07       21.54      5.47 o 
  13   2   3       32.90       27.26      7.76 o 
 -11   3   3      525.19      579.10     29.67 o 
 -10   3   3      593.98      587.20     19.96 o 
  -9   3   3      921.36      964.78     19.22 o 
  -8   3   3     2048.26     2148.19     34.07 o 
  -7   3   3      359.71      388.06      9.91 o 
  -6   3   3     1058.89     1057.62     16.51 o 
  -5   3   3     3335.62     3541.74     48.21 o 
  -4   3   3     2641.40     2394.54     27.78 o 
  -3   3   3     6638.78     6830.88     79.69 o 
  -2   3   3     8009.57     8026.22     92.53 o 
  -1   3   3     6800.46     7033.63     81.06 o 
   0   3   3    44673.78    41234.28    861.18 o 
   1   3   3     2041.93     2372.09     28.77 o 
   2   3   3     8229.25     7622.28     74.90 o 
   3   3   3    13675.51    13735.22    133.83 o 
   4   3   3     6422.48     6082.23     60.60 o 
   5   3   3    17210.88    17488.29    170.58 o 
   6   3   3    12696.74    12524.15    140.22 o 
   7   3   3    13257.43    13716.70    144.90 o 
   8   3   3     6491.34     6419.28     87.01 o 
   9   3   3     1428.41     1316.50     22.69 o 
  10   3   3     2689.04     2755.37     42.42 o 
  11   3   3     2396.95     2406.59     44.00 o 
  12   3   3     1822.29     1760.81     35.51 o 
  13   3   3     1703.20     1684.30     42.62 o 
 -10   4   3     1152.57     1083.76     49.77 o 
  -9   4   3     1880.04     1935.32     37.42 o 
  -8   4   3      481.66      516.85     12.65 o 
  -7   4   3      922.65      885.31     15.31 o 
  -6   4   3      510.84      541.52     10.77 o 
  -5   4   3     2501.80     2673.76     31.76 o 
  -4   4   3     4215.41     4115.86     42.70 o 
  -3   4   3      854.03      920.49     11.77 o 
  -2   4   3      409.99      366.10      7.42 o 
  -1   4   3     5581.33     5675.76     66.25 o 
   0   4   3     6677.95     7134.11     82.17 o 
   1   4   3     2510.49     2496.53     30.53 o 
   2   4   3      587.01      531.04      6.91 o 
   3   4   3     4941.55     5658.31     56.57 o 
   4   4   3     1125.85     1384.21     15.77 o 
   5   4   3      635.39      689.39      9.27 o 
   6   4   3       88.84       98.29      3.42 o 
   7   4   3      450.79      481.36      8.14 o 
   8   4   3       81.20       82.72      4.25 o 
   9   4   3      254.11      268.86      8.35 o 
  10   4   3       11.70       12.45      3.88 o 
  11   4   3      104.18      111.46      7.70 o 
  12   4   3      259.24      247.26     11.03 o 
  13   4   3      331.69      306.57     22.49 o 
 -10   5   3       71.35       45.95     11.49 o 
  -9   5   3      182.44      185.82     16.27 o 
  -8   5   3      714.18      754.03     16.60 o 
  -7   5   3     2270.05     2372.14     33.17 o 
  -6   5   3     2018.78     2045.72     26.28 o 
  -5   5   3     4032.24     4165.23     47.62 o 
  -4   5   3     2704.17     2751.57     32.59 o 
  -3   5   3     4444.32     4534.47     50.30 o 
  -2   5   3     5525.91     5753.74     68.22 o 
  -1   5   3     4259.23     4117.28     49.31 o 
   0   5   3     2668.24     2378.81     29.44 o 
   1   5   3     6185.60     5951.72     63.84 o 
   2   5   3     8388.18     9007.52     95.26 o 
   3   5   3    18932.00    18870.27    184.28 o 
   4   5   3     5149.23     4639.87     47.42 o 
   5   5   3     2140.23     1965.14     23.40 o 
   6   5   3      375.85      257.13      5.41 o 
   7   5   3     6443.42     6326.20     63.69 o 
   8   5   3     3804.74     3818.63     43.92 o 
   9   5   3     4282.25     4218.34     60.36 o 
  10   5   3     4147.09     4023.07     58.67 o 
  11   5   3     2044.03     2169.90     45.56 o 
  12   5   3     2474.54     2373.71     89.50 o 
  13   5   3      682.20      704.34     64.61 o 
  -9   6   3     1314.73     1416.60     30.53 o 
  -8   6   3     1755.20     1801.39     32.61 o 
  -7   6   3     1104.13     1093.92     18.98 o 
  -6   6   3     2158.31     2186.86     28.29 o 
  -5   6   3     1245.80     1244.00     17.88 o 
  -4   6   3     1198.19     1201.10     17.03 o 
  -3   6   3     2669.16     2751.95     35.35 o 
  -2   6   3     1324.32     1176.52     20.11 o 
  -1   6   3      214.98      182.06      7.01 o 
   0   6   3     6059.50     6047.41     71.05 o 
   1   6   3       36.10       59.75      4.21 o 
   2   6   3    11183.27    11637.77    122.79 o 
   3   6   3       17.71       29.02      4.15 o 
   4   6   3      522.63      530.35      8.43 o 
   5   6   3      887.83      950.83     13.84 o 
   6   6   3      311.59      277.62      5.87 o 
   7   6   3      660.01      627.62     10.21 o 
   8   6   3      274.75      281.04      5.88 o 
   9   6   3      258.58      262.35      8.47 o 
  10   6   3       38.60       36.73      7.29 o 
  11   6   3      624.14      619.07     33.50 o 
  12   6   3      227.89      196.30     12.18 o 
  13   6   3       10.89        9.57      7.45 o 
  -8   7   3       35.92       34.07      5.37 o 
  -7   7   3      285.52      301.56     10.03 o 
  -6   7   3      132.93      114.39      5.17 o 
  -5   7   3       16.41       11.70      3.50 o 
  -4   7   3      518.01      518.84      9.86 o 
  -3   7   3      911.51      925.06     25.01 o 
  -2   7   3     2856.60     2915.56     41.86 o 
  -1   7   3     5191.67     5222.63     70.33 o 
   0   7   3     5011.19     5044.48     55.41 o 
   1   7   3     3164.59     3261.20     40.32 o 
   2   7   3     4938.59     4894.88     58.55 o 
   3   7   3     3760.31     3781.07     56.87 o 
   4   7   3    14584.46    14471.01    165.54 o 
   5   7   3     6214.44     6697.67     72.93 o 
   6   7   3     7287.54     7130.61     77.62 o 
   7   7   3     5707.79     5749.38     63.75 o 
   8   7   3     4294.46     4267.00     59.03 o 
   9   7   3     3765.11     3770.19     54.85 o 
  10   7   3     3009.53     3097.78     54.25 o 
  11   7   3      916.10      927.03     35.42 o 
  12   7   3     1915.70     1976.62     47.38 o 
  13   7   3      784.18      747.34     27.28 o 
  -7   8   3      735.81      763.45     15.66 o 
  -6   8   3      827.58      820.43     18.56 o 
  -5   8   3     1509.18     1572.83     22.56 o 
  -4   8   3     1546.24     1537.11     27.16 o 
  -3   8   3     2223.02     2251.24     34.68 o 
  -2   8   3     1568.40     1530.21     25.10 o 
  -1   8   3     2677.47     2666.14     38.99 o 
   0   8   3     3841.10     3807.26     47.33 o 
   1   8   3     3978.69     3960.33     54.66 o 
   2   8   3      847.68      836.88     13.26 o 
   3   8   3     3323.76     3180.07     39.89 o 
   4   8   3     2889.85     2983.12     37.65 o 
   5   8   3     2085.71     2093.21     27.90 o 
   6   8   3     2833.47     2793.34     33.24 o 
   7   8   3      579.78      596.80     10.31 o 
   8   8   3       87.64       77.86      4.69 o 
   9   8   3      574.85      633.40     13.47 o 
  10   8   3      286.56      286.91     17.71 o 
  11   8   3      583.35      638.83     28.72 o 
  12   8   3      145.96      121.57     10.77 o 
  13   8   3        2.10       -8.89      7.08 o 
  -6   9   3       12.99       10.66      3.90 o 
  -5   9   3       60.68       65.28      5.12 o 
  -4   9   3      164.99      171.28      6.24 o 
  -3   9   3     1013.78      954.11     21.34 o 
  -2   9   3      879.37      845.20     16.85 o 
  -1   9   3      736.28      757.58     17.40 o 
   0   9   3      947.75      968.94     15.82 o 
   1   9   3     2589.04     2543.75     37.67 o 
   2   9   3      784.41      719.65     13.99 o 
   3   9   3      131.23      150.92      9.63 o 
   4   9   3     1458.39     1491.26     24.03 o 
   5   9   3     2043.61     2046.33     31.08 o 
   6   9   3     3030.66     2996.54     43.17 o 
   7   9   3     2820.46     2888.27     38.37 o 
   8   9   3     3733.90     3806.53     49.31 o 
   9   9   3     4364.60     4174.67     53.99 o 
  10   9   3     2068.50     2118.47     48.36 o 
  11   9   3     1647.26     1597.78     63.18 o 
  12   9   3     1709.66     1627.77     81.84 o 
  13   9   3      992.63     1009.52     30.11 o 
  -5  10   3      964.18     1041.46     19.31 o 
  -4  10   3     1701.16     1681.70     26.43 o 
  -3  10   3     1014.00      980.36     19.69 o 
  -2  10   3     1824.11     1816.38     30.24 o 
  -1  10   3     1811.92     1783.80     29.41 o 
   0  10   3     2150.84     2120.30     29.60 o 
   1  10   3     6779.96     6626.89     89.72 o 
   2  10   3     3979.58     3879.51     55.14 o 
   3  10   3      802.25      803.74     15.66 o 
   4  10   3     1150.26     1128.54     19.85 o 
   5  10   3     2380.55     2353.37     35.64 o 
   6  10   3     6282.76     6261.15     84.68 o 
   7  10   3     3433.27     3668.59     52.72 o 
   8  10   3     1072.97     1086.47     18.28 o 
   9  10   3      597.64      548.48     13.20 o 
  10  10   3     1304.79     1346.19     49.30 o 
  11  10   3      399.64      387.62     46.90 o 
  12  10   3      481.37      440.23     18.60 o 
  13  10   3       23.24       37.58      8.72 o 
  -4  11   3       45.73       47.40      5.09 o 
  -3  11   3       89.73       92.41      5.62 o 
  -2  11   3      195.19      199.43      7.41 o 
  -1  11   3      214.81      204.75      7.14 o 
   0  11   3      264.52      248.61      8.52 o 
   1  11   3      557.43      538.14     13.13 o 
   2  11   3     1291.78     1240.61     22.34 o 
   3  11   3     2677.62     2646.93     40.30 o 
   4  11   3     1853.20     1844.06     29.89 o 
   5  11   3     1241.06     1276.08     22.71 o 
   6  11   3     1386.12     1429.04     24.52 o 
   7  11   3     1065.91     1044.43     19.73 o 
   8  11   3     1184.99     1241.31     22.35 o 
   9  11   3      705.81      763.12     16.45 o 
  10  11   3     1102.47     1117.38     71.31 o 
  11  11   3     1143.41     1097.22     31.13 o 
  12  11   3      815.03      798.69     42.60 o 
  -3  12   3      478.22      504.95     17.57 o 
  -2  12   3      587.88      593.82     15.24 o 
  -1  12   3      660.80      633.24     13.52 o 
   0  12   3      759.96      799.13     17.66 o 
   1  12   3     1213.81     1225.96     23.15 o 
   2  12   3     2758.44     2721.10     42.20 o 
   3  12   3     2955.27     2819.69     43.16 o 
   4  12   3     2467.28     2381.70     37.55 o 
   5  12   3     1455.18     1473.72     25.82 o 
   6  12   3     1147.98     1131.78     21.28 o 
   7  12   3     1107.15     1067.47     20.55 o 
   8  12   3      730.77      789.84     16.96 o 
   9  12   3      460.02      463.85     14.67 o 
  10  12   3      698.30      712.98     23.34 o 
  11  12   3      616.26      584.74     21.31 o 
  12  12   3      643.53      643.27     50.25 o 
  -2  13   3       48.47       48.40      5.22 o 
  -1  13   3      307.90      298.90     11.02 o 
   0  13   3       88.26       84.83      6.51 o 
   1  13   3       21.26       19.05      5.39 o 
   2  13   3      246.74      230.86      8.97 o 
   3  13   3      541.06      544.31     14.09 o 
   4  13   3       25.41       25.88      4.53 o 
   5  13   3       90.35       96.66     10.08 o 
   6  13   3      205.20      217.95      8.59 o 
   7  13   3      193.93      224.86      8.71 o 
   8  13   3      455.19      465.65     12.77 o 
   9  13   3      291.86      292.56     11.73 o 
  10  13   3      645.09      672.63     23.34 o 
  11  13   3      669.38      679.97     23.34 o 
   0  14   3     1422.02     1413.37     29.69 o 
   1  14   3      690.03      674.96     17.02 o 
   2  14   3      742.35      744.07     17.76 o 
   3  14   3      846.56      834.52     18.86 o 
   4  14   3     1280.61     1253.98     24.46 o 
   5  14   3     1843.70     1848.76     44.07 o 
   6  14   3     1103.51     1134.82     22.71 o 
   7  14   3      511.50      554.70     14.35 o 
   8  14   3      481.36      449.65     16.72 o 
   9  14   3      658.01      686.16     19.12 o 
  10  14   3      747.53      818.27     26.73 o 
   3  15   3       67.35       72.61      6.74 o 
   4  15   3       31.57       30.26      5.49 o 
   5  15   3        7.73       -1.71      4.57 o 
   6  15   3        2.74       -2.21      4.75 o 
   7  15   3       93.02       90.88      7.58 o 
  -9 -14   4      385.18      401.20     14.90 o 
  -8 -14   4      249.39      259.81     11.78 o 
  -7 -14   4      401.02      403.43     12.29 o 
  -6 -14   4      418.46      423.32     12.40 o 
  -5 -14   4      174.41      175.12      8.27 o 
  -4 -14   4      154.08      136.83      7.40 o 
  -3 -14   4       24.87       26.79      4.84 o 
  -2 -14   4       94.78       91.99      6.51 o 
  -1 -14   4       56.24       41.21      5.53 o 
 -10 -13   4      275.58      235.75      9.89 o 
  -9 -13   4      386.67      413.81     18.80 o 
  -8 -13   4      989.15     1013.95     24.12 o 
  -7 -13   4      738.02      745.49     16.86 o 
  -6 -13   4     1236.01     1182.18     22.70 o 
  -5 -13   4     1242.74     1219.15     25.97 o 
  -4 -13   4     1419.36     1471.12     26.46 o 
  -3 -13   4     1789.06     1704.83     29.66 o 
  -2 -13   4     1602.38     1591.84     35.78 o 
  -1 -13   4      996.25      971.05     26.66 o 
   0 -13   4     1127.97     1123.34     22.36 o 
   1 -13   4     1300.42     1289.19     30.15 o 
 -11 -12   4      508.97      528.61     15.08 o 
 -10 -12   4     1007.19      959.63     20.89 o 
  -9 -12   4     1478.64     1512.66     27.96 o 
  -8 -12   4      482.59      529.41     16.71 o 
  -7 -12   4      436.75      427.09     11.59 o 
  -6 -12   4      684.23      716.17     15.76 o 
  -5 -12   4      319.90      314.64      9.73 o 
  -4 -12   4      697.86      724.28     15.66 o 
  -3 -12   4      693.61      699.99     15.28 o 
  -2 -12   4      644.39      626.78     14.41 o 
  -1 -12   4      184.76      173.22      7.15 o 
   0 -12   4      111.01      125.87      6.50 o 
   1 -12   4      242.59      245.15      9.12 o 
   2 -12   4      116.19      124.34      5.94 o 
   3 -12   4        2.24       -0.03      3.80 o 
 -12 -11   4       97.34      111.63      7.48 o 
 -11 -11   4      390.91      407.07     12.77 o 
 -10 -11   4      528.37      531.65     14.32 o 
  -9 -11   4      404.44      436.64     12.39 o 
  -8 -11   4      521.32      529.93     15.45 o 
  -7 -11   4      161.60      161.58      6.78 o 
  -6 -11   4      708.66      720.35     15.29 o 
  -5 -11   4     1723.83     1670.07     27.74 o 
  -4 -11   4     1394.49     1318.89     23.03 o 
  -3 -11   4     1810.47     1757.02     28.64 o 
  -2 -11   4     1947.82     2009.20     32.18 o 
  -1 -11   4     2055.46     2000.02     31.91 o 
   0 -11   4     1714.84     1715.80     28.54 o 
   1 -11   4      480.76      483.49     10.52 o 
   2 -11   4     1199.13     1188.34     22.26 o 
   3 -11   4     1282.14     1304.06     24.13 o 
   4 -11   4     1020.49     1012.02     18.93 o 
 -12 -10   4      636.40      709.24     20.07 o 
 -11 -10   4      516.52      498.13     13.90 o 
 -10 -10   4     1022.49     1082.99     21.92 o 
  -9 -10   4     2198.96     2296.52     37.05 o 
  -8 -10   4     3854.90     3800.74     55.73 o 
  -7 -10   4     1858.83     1772.62     34.51 o 
  -6 -10   4     1443.96     1479.81     24.74 o 
  -5 -10   4     2140.86     2103.58     32.65 o 
  -4 -10   4     1288.50     1210.64     21.01 o 
  -3 -10   4     2477.51     2529.82     37.89 o 
  -2 -10   4      986.06     1009.04     19.16 o 
  -1 -10   4     1077.75     1040.20     18.86 o 
   0 -10   4     2153.64     2054.96     35.23 o 
   1 -10   4      660.34      651.73     12.21 o 
   2 -10   4      638.31      636.67     14.10 o 
   3 -10   4      234.37      227.91      7.64 o 
   4 -10   4       59.65       55.81      4.82 o 
   5 -10   4      231.66      238.34      8.27 o 
   6 -10   4      304.58      279.97     10.69 o 
 -12  -9   4        9.19        4.91      5.03 o 
 -11  -9   4      136.87      138.41      8.57 o 
 -10  -9   4      231.49      218.26     11.47 o 
  -9  -9   4     1200.43     1193.13     22.45 o 
  -8  -9   4     1143.53     1143.12     18.51 o 
  -7  -9   4      727.74      723.74     14.42 o 
  -6  -9   4      265.09      219.11     12.04 o 
  -5  -9   4     1581.44     1511.29     24.39 o 
  -4  -9   4     1105.57     1087.36     18.86 o 
  -3  -9   4     3619.17     3735.76     52.39 o 
  -2  -9   4     2496.39     2424.32     35.84 o 
  -1  -9   4     2129.71     2098.01     34.95 o 
   0  -9   4     3561.68     3511.36     44.11 o 
   1  -9   4     1862.96     1791.23     28.44 o 
   2  -9   4     2167.49     2114.15     32.92 o 
   3  -9   4      397.52      385.76     12.35 o 
   4  -9   4      861.32      864.53     15.96 o 
   5  -9   4     1026.62     1021.37     18.26 o 
   6  -9   4      703.63      706.35     23.76 o 
   7  -9   4      587.59      571.08     23.60 o 
 -13  -8   4     1316.55     1346.78     49.77 o 
 -12  -8   4     1679.21     1760.12     42.94 o 
 -11  -8   4     1243.68     1182.45     23.00 o 
 -10  -8   4     1613.21     1661.08     28.53 o 
  -9  -8   4     2837.77     2982.42     44.83 o 
  -8  -8   4     5836.27     5947.99     72.22 o 
  -7  -8   4     1074.74     1099.80     17.22 o 
  -6  -8   4     3110.74     3042.79     43.53 o 
  -5  -8   4     2709.67     2674.23     44.93 o 
  -4  -8   4     3771.16     3792.64     52.40 o 
  -3  -8   4     2374.38     2413.75     31.14 o 
  -2  -8   4     1465.16     1289.39     21.83 o 
  -1  -8   4     2618.22     2797.32     35.38 o 
   0  -8   4     1747.09     1796.05     21.86 o 
   1  -8   4     3748.18     3733.17     52.23 o 
   2  -8   4     3061.82     2902.05     54.85 o 
   3  -8   4     1742.26     1650.72     22.62 o 
   4  -8   4     1713.24     1636.39     24.57 o 
   5  -8   4      339.75      360.93      9.28 o 
   6  -8   4      843.60      816.79     15.66 o 
   7  -8   4      420.36      402.08     14.04 o 
   8  -8   4       78.12       64.07     13.88 o 
 -13  -7   4        0.00       -3.83      9.57 o 
 -12  -7   4       92.71       74.97      8.12 o 
 -11  -7   4       29.59       39.69      5.88 o 
 -10  -7   4      157.52      139.96      6.81 o 
  -9  -7   4        3.64       14.37      3.39 o 
  -8  -7   4      522.72      524.50      9.55 o 
  -7  -7   4     1129.31     1153.10     17.58 o 
  -6  -7   4      506.55      511.19      9.67 o 
  -5  -7   4      185.78      184.96     14.02 o 
  -4  -7   4     4312.10     4795.45    103.17 o 
  -3  -7   4     4979.77     5349.97     85.15 o 
  -2  -7   4     6047.68     6193.23     72.76 o 
  -1  -7   4     1786.51     1746.84     22.96 o 
   0  -7   4      526.95      521.07      8.85 o 
   1  -7   4      835.23      775.77     12.15 o 
   2  -7   4     3256.06     3196.83     45.30 o 
   3  -7   4     1776.91     1730.97     22.77 o 
   4  -7   4     3330.91     3318.01     39.80 o 
   5  -7   4     1239.14     1206.81     17.98 o 
   6  -7   4     2848.02     2900.95     39.40 o 
   7  -7   4     2235.50     2065.15     48.39 o 
   8  -7   4      623.66      606.53     25.37 o 
 -13  -6   4     1387.29     1427.18     51.69 o 
 -12  -6   4     1271.00     1281.48     33.46 o 
 -11  -6   4     3527.88     3485.12     60.13 o 
 -10  -6   4     1876.91     1873.65     30.80 o 
  -9  -6   4     4599.53     4635.10     65.49 o 
  -8  -6   4     4923.57     4914.61     55.29 o 
  -7  -6   4     4266.35     4094.61     46.32 o 
  -6  -6   4     4723.70     4631.60     55.97 o 
  -5  -6   4     2208.82     2272.53     29.00 o 
  -4  -6   4     4043.86     3964.85     56.38 o 
  -3  -6   4     4895.50     4842.11     57.81 o 
  -2  -6   4     2100.69     1782.50     27.68 o 
  -1  -6   4     9945.96    10571.92    121.22 o 
   0  -6   4     3864.60     3605.61     43.37 o 
   1  -6   4     7531.37     7532.58     91.47 o 
   2  -6   4     5401.37     5573.50     66.16 o 
   3  -6   4     2914.21     3001.83     32.53 o 
   4  -6   4     1876.37     1857.25     24.04 o 
   5  -6   4      155.76      147.73      5.03 o 
   6  -6   4      128.19      120.65      5.59 o 
   7  -6   4      403.33      380.13     12.79 o 
   8  -6   4      108.43      120.66      9.80 o 
   9  -6   4      145.44      157.48      9.51 o 
 -13  -5   4       16.67       -0.96      9.57 o 
 -12  -5   4        4.30       -5.29      5.72 o 
 -11  -5   4       66.74       48.30      7.08 o 
 -10  -5   4       11.12       18.03      4.31 o 
  -9  -5   4       66.07       74.55      4.98 o 
  -8  -5   4       75.05       79.88      6.63 o 
  -7  -5   4      493.49      519.84      9.62 o 
  -6  -5   4       56.86       36.99      2.36 o 
  -5  -5   4      633.00      687.54     10.04 o 
  -4  -5   4      158.61      153.93      3.55 o 
  -3  -5   4       18.33       15.40      1.56 o 
  -2  -5   4       10.00       45.92      4.97 o 
  -1  -5   4     2110.08     2075.57     25.73 o 
   0  -5   4      370.41      404.38      6.53 o 
   1  -5   4     1481.88     1339.88     17.66 o 
   2  -5   4     1946.02     1830.50     21.91 o 
   3  -5   4      691.16      661.90      9.39 o 
   4  -5   4      472.97      484.62      8.60 o 
   5  -5   4      632.66      602.90     10.44 o 
   6  -5   4      179.12      193.19      6.09 o 
   7  -5   4     1506.14     1378.62     48.34 o 
   8  -5   4      654.54      668.40     21.53 o 
   9  -5   4     1140.35     1177.00     27.03 o 
  10  -5   4      793.86      804.15     21.86 o 
 -13  -4   4      947.42     1108.44     44.03 o 
 -12  -4   4      738.40      795.43     34.46 o 
 -11  -4   4      916.79      956.04     26.73 o 
 -10  -4   4     3040.92     3101.77     53.33 o 
  -9  -4   4     2155.29     2223.90     39.54 o 
  -8  -4   4     3493.90     3266.39     53.90 o 
  -7  -4   4     6200.71     6176.58     73.73 o 
  -6  -4   4     7178.07     7295.88     68.33 o 
  -5  -4   4     7262.10     7035.04     75.85 o 
  -4  -4   4    14780.27    14731.96    164.02 o 
  -3  -4   4     9693.22     9890.29    114.66 o 
  -2  -4   4    26530.84    25215.54    289.90 o 
  -1  -4   4     5222.88     5639.26    143.65 o 
   0  -4   4    12760.11    11868.21    151.55 o 
   1  -4   4    10253.64    10468.07    119.59 o 
   2  -4   4     4492.37     4505.13     60.64 o 
   3  -4   4     1508.69     1273.57     14.96 o 
   4  -4   4     5000.75     5273.59     54.28 o 
   5  -4   4     5162.67     5075.01     61.84 o 
   6  -4   4     3882.86     3994.56     50.21 o 
   7  -4   4      859.97      805.85     19.20 o 
   8  -4   4     1637.84     1675.43     33.08 o 
   9  -4   4      886.26      871.94     21.50 o 
  10  -4   4      512.53      525.64     16.56 o 
 -13  -3   4      292.76      346.51     22.97 o 
 -12  -3   4      357.42      299.60     20.10 o 
 -11  -3   4      488.15      457.03     20.58 o 
 -10  -3   4       50.60       54.92      7.08 o 
  -9  -3   4       35.18       40.94      4.05 o 
  -8  -3   4       84.17       83.81      4.65 o 
  -7  -3   4       44.27       37.27      2.37 o 
  -6  -3   4      264.02      298.82      5.24 o 
  -5  -3   4       31.24       56.77      2.26 o 
  -4  -3   4        9.94       57.55      2.13 o 
  -3  -3   4      193.40      293.86      6.92 o 
  -2  -3   4       37.53       43.35      2.12 o 
  -1  -3   4      111.06       75.95      2.93 o 
   0  -3   4      348.53      378.06      8.09 o 
   1  -3   4      964.08      927.32     14.67 o 
   2  -3   4     4951.87     5758.70     62.20 o 
   3  -3   4     3948.16     4062.38     41.18 o 
   4  -3   4      959.62      873.28     11.94 o 
   5  -3   4      515.61      515.90      8.42 o 
   6  -3   4     1123.98     1163.65     19.28 o 
   7  -3   4       27.31       29.03      4.37 o 
   8  -3   4      649.78      646.02     14.63 o 
   9  -3   4      364.35      340.79     13.98 o 
  10  -3   4      959.44      959.45     34.89 o 
  11  -3   4      518.11      525.04     16.90 o 
 -12  -2   4     1099.08     1105.56     43.07 o 
 -11  -2   4      488.30      547.53     22.97 o 
 -10  -2   4     2295.61     2316.92     50.42 o 
  -9  -2   4     3947.21     4074.36     58.20 o 
  -8  -2   4     3027.85     3051.94     71.27 o 
  -7  -2   4     6104.54     6446.97     65.36 o 
  -6  -2   4     5621.06     5689.05     70.84 o 
  -5  -2   4     5657.40     5185.93     52.25 o 
  -4  -2   4     9926.97    10261.81    108.92 o 
  -3  -2   4     4713.83     4774.95     63.61 o 
  -2  -2   4    19239.15    17732.34    225.63 o 
  -1  -2   4     4533.25     4988.38     52.55 o 
   0  -2   4    12141.93    11788.85    297.69 o 
   1  -2   4    29248.38    30172.92    391.40 o 
   2  -2   4    12191.48    12130.51    126.87 o 
   3  -2   4     2953.05     2574.22     29.42 o 
   4  -2   4     1653.03     1694.56     22.07 o 
   5  -2   4     6349.85     6038.45     86.85 o 
   6  -2   4     2797.52     2699.66     34.78 o 
   7  -2   4     2183.84     2216.63     34.27 o 
   8  -2   4      627.70      620.54     14.64 o 
   9  -2   4     2511.95     2469.98     44.57 o 
  10  -2   4      856.55      895.50     21.89 o 
  11  -2   4      886.15      850.55     21.72 o 
 -12  -1   4      545.15      512.10     26.80 o 
 -11  -1   4       41.30       70.44      8.12 o 
 -10  -1   4      138.83      167.33      9.80 o 
  -9  -1   4      210.20      201.83      8.46 o 
  -8  -1   4      774.59      778.93     12.13 o 
  -7  -1   4      484.35      537.24     10.34 o 
  -6  -1   4     1101.32     1091.66     16.77 o 
  -5  -1   4     2542.96     2735.39     28.69 o 
  -4  -1   4     6583.80     7733.77     94.29 o 
  -3  -1   4     1350.94     1247.31     15.42 o 
  -2  -1   4      359.72      369.23      5.67 o 
  -1  -1   4     2250.87     2167.35     21.74 o 
   0  -1   4     3771.58     4384.38     43.13 o 
   1  -1   4     2148.29     2420.92     24.86 o 
   2  -1   4     1927.18     2148.07     20.81 o 
   3  -1   4     1287.78     1235.12     12.88 o 
   4  -1   4       84.35       76.26      2.79 o 
   5  -1   4      237.83      323.79      5.66 o 
   6  -1   4       19.46       11.70      1.77 o 
   7  -1   4      729.04      729.63     14.30 o 
   8  -1   4     1935.16     1972.46     31.53 o 
   9  -1   4     1231.28     1118.07     21.00 o 
  10  -1   4      663.36      676.82     17.86 o 
  11  -1   4      539.29      521.76     18.07 o 
  12  -1   4      643.87      648.11     18.97 o 
 -12   0   4      909.14      908.38     38.29 o 
 -11   0   4      813.26      820.64     24.70 o 
 -10   0   4      893.61      873.41     32.54 o 
  -9   0   4     2151.63     2207.42     39.59 o 
  -8   0   4     4418.66     4446.08     50.62 o 
  -7   0   4     4017.19     4046.11     50.63 o 
  -6   0   4     8952.40     9216.07    107.87 o 
  -5   0   4    16586.73    17493.62    216.11 o 
  -4   0   4    15406.17    16352.10    172.30 o 
  -3   0   4    41272.59    40931.49    486.19 o 
  -2   0   4     6245.74     5888.01     67.95 o 
  -1   0   4     9896.16    10398.89    126.84 o 
   0   0   4     8206.75     8594.86     95.27 o 
   1   0   4       70.99       84.95      4.24 o 
   2   0   4    16182.45    14817.41    218.00 o 
   3   0   4     4752.64     5408.36     85.42 o 
   4   0   4    16467.06    17689.18    186.70 o 
   5   0   4     9666.97     9271.21    142.98 o 
   6   0   4     6411.57     6254.29     74.67 o 
   7   0   4     5681.24     5494.88     75.06 o 
   8   0   4     2467.97     2434.05     36.93 o 
   9   0   4     2009.23     1980.74     32.03 o 
  10   0   4     1551.42     1566.96     31.13 o 
  11   0   4     1475.93     1336.58     28.74 o 
  12   0   4      853.26      903.76     22.84 o 
 -11   1   4      239.81      278.43     13.86 o 
 -10   1   4     1037.26     1068.63     47.86 o 
  -9   1   4      752.10      826.05     26.32 o 
  -8   1   4     1010.38     1038.99     16.64 o 
  -7   1   4     1076.50     1070.84     15.17 o 
  -6   1   4      384.50      341.87      8.34 o 
  -5   1   4      621.87      590.17     10.05 o 
  -4   1   4      436.23      452.06      6.97 o 
  -3   1   4     1365.20     1248.11     18.11 o 
  -2   1   4     1276.39     1470.96     18.73 o 
  -1   1   4     2394.80     2539.13     30.72 o 
   0   1   4     2509.90     2742.50     30.96 o 
   1   1   4     2756.62     2900.04     29.74 o 
   2   1   4      162.66      200.65      3.14 o 
   3   1   4      116.53       79.98      3.21 o 
   4   1   4      496.06      619.31     11.34 o 
   5   1   4     2567.02     2967.58     41.34 o 
   6   1   4       28.61       15.21      2.39 o 
   7   1   4       14.66       14.41      2.81 o 
   8   1   4      180.64      205.88      7.03 o 
   9   1   4     1606.00     1560.25     26.30 o 
  10   1   4     1308.50     1247.30     27.96 o 
  11   1   4      212.67      208.33      9.57 o 
  12   1   4      316.46      264.17     11.41 o 
  13   1   4      119.54      145.99     14.33 o 
 -11   2   4      541.49      560.92     27.76 o 
 -10   2   4      276.22      288.53     13.49 o 
  -9   2   4     1193.99     1199.08     30.44 o 
  -8   2   4     3522.90     3461.69     50.32 o 
  -7   2   4     1647.02     1593.26     34.82 o 
  -6   2   4     2021.39     2138.15     28.99 o 
  -5   2   4     6580.13     6756.27     73.22 o 
  -4   2   4      570.04      505.74      7.88 o 
  -3   2   4     6148.22     6157.21     60.67 o 
  -2   2   4     4567.35     4621.69     49.07 o 
  -1   2   4    10124.76    10357.24    117.86 o 
   0   2   4     4722.18     4816.23     51.22 o 
   1   2   4     1786.30     1712.00     17.86 o 
   2   2   4    30024.71    27244.70    268.15 o 
   3   2   4    10779.68    11529.32    112.71 o 
   4   2   4     8696.47     7929.13     85.28 o 
   5   2   4     9127.41     9370.84    100.68 o 
   6   2   4    16785.54    17314.91    324.51 o 
   7   2   4     8156.82     7912.62    105.30 o 
   8   2   4     3515.15     3407.82     49.11 o 
   9   2   4     1768.89     1685.18     27.82 o 
  10   2   4     1840.19     1794.81     29.99 o 
  11   2   4     1685.14     1619.12     32.58 o 
  12   2   4      723.50      722.07     19.67 o 
  13   2   4      468.22      520.89     21.84 o 
 -10   3   4      777.51      801.51     24.34 o 
  -9   3   4     1313.55     1392.22     34.50 o 
  -8   3   4      690.62      692.38     17.24 o 
  -7   3   4      318.10      289.88     20.22 o 
  -6   3   4     1637.74     1638.03     53.14 o 
  -5   3   4     2633.99     2834.72     36.88 o 
  -4   3   4     2613.97     2638.89     28.19 o 
  -3   3   4     1587.54     1686.12     18.62 o 
  -2   3   4     5645.99     6044.37     63.99 o 
  -1   3   4     3581.99     3778.24     44.75 o 
   0   3   4     9291.34     9629.44     93.49 o 
   1   3   4      274.97      296.05      4.42 o 
   2   3   4      681.14      703.65     11.80 o 
   3   3   4      115.96      136.18      4.40 o 
   4   3   4       55.66       41.56      2.14 o 
   5   3   4      690.48      791.70     10.80 o 
   6   3   4      425.68      513.13      9.41 o 
   7   3   4      342.93      429.12     10.04 o 
   8   3   4       60.71       74.73      4.53 o 
   9   3   4       23.32       22.49      3.40 o 
  10   3   4      634.99      667.13     15.05 o 
  11   3   4      157.27      146.14      8.46 o 
  12   3   4      100.93      110.69      8.09 o 
  13   3   4       21.95       25.90      6.39 o 
 -10   4   4      240.38      249.26     16.27 o 
  -9   4   4      597.24      619.60     20.64 o 
  -8   4   4      949.62      905.79     20.94 o 
  -7   4   4     2794.05     2876.40     42.68 o 
  -6   4   4     3183.14     3224.78     46.39 o 
  -5   4   4     1046.31     1114.21     19.12 o 
  -4   4   4     4004.44     3976.59     44.96 o 
  -3   4   4     2499.77     2571.46     27.62 o 
  -2   4   4     5255.01     5026.75     59.65 o 
  -1   4   4      361.50      307.50      5.88 o 
   0   4   4      918.33      770.34      9.44 o 
   1   4   4     3645.85     3657.62     43.79 o 
   2   4   4    11346.27    11331.80    110.84 o 
   3   4   4    15845.39    15708.73    153.19 o 
   4   4   4    16777.45    15800.56    154.27 o 
   5   4   4     2840.04     2986.19     33.79 o 
   6   4   4     8160.17     7979.65     85.68 o 
   7   4   4     5763.49     5718.71     62.80 o 
   8   4   4     3776.83     3731.63     53.42 o 
   9   4   4     1894.38     1952.38     31.43 o 
  10   4   4     2062.45     2010.49     32.86 o 
  11   4   4     6049.17     6041.94     97.05 o 
  12   4   4     5247.99     5114.13     97.06 o 
  13   4   4     2425.53     2352.74     73.23 o 
  -9   5   4      680.49      767.79     38.77 o 
  -8   5   4     1143.14     1151.91     29.42 o 
  -7   5   4     1593.69     1578.98     24.12 o 
  -6   5   4     1819.96     1836.22     26.61 o 
  -5   5   4     3125.18     3118.21     36.89 o 
  -4   5   4     3663.90     3763.98     46.72 o 
  -3   5   4     4282.59     4451.38     54.26 o 
  -2   5   4     1127.02     1012.12     15.04 o 
  -1   5   4      150.64      231.34      5.94 o 
   0   5   4     7833.05     7951.22     84.13 o 
   1   5   4     9517.81     9746.64    112.90 o 
   2   5   4      899.93      808.50     10.84 o 
   3   5   4      301.53      277.32      4.96 o 
   4   5   4       25.44       63.95      2.39 o 
   5   5   4      104.56       90.55      3.04 o 
   6   5   4      376.72      322.37      6.32 o 
   7   5   4      542.69      541.93      9.04 o 
   8   5   4      193.17      212.66      7.39 o 
   9   5   4      121.40      129.52      6.19 o 
  10   5   4       18.86        4.63      3.65 o 
  11   5   4      470.75      482.48     14.92 o 
  12   5   4       34.89       10.74      7.76 o 
  13   5   4       55.37       46.88     12.92 o 
  -9   6   4      273.47      285.12     18.67 o 
  -8   6   4      272.67      278.82      9.77 o 
  -7   6   4      421.17      437.27     11.81 o 
  -6   6   4      379.59      374.60      8.44 o 
  -5   6   4      115.19      119.84      4.73 o 
  -4   6   4     1706.92     1700.84     22.17 o 
  -3   6   4      933.03      955.91     15.14 o 
  -2   6   4     3914.43     3863.87     47.67 o 
  -1   6   4     6936.00     6975.05     82.08 o 
   0   6   4     3748.40     3785.39     42.13 o 
   1   6   4    14159.83    14602.36    153.32 o 
   2   6   4     2330.12     2276.01     26.54 o 
   3   6   4     2241.11     2041.86     26.26 o 
   4   6   4     4319.06     4253.46     47.30 o 
   5   6   4     4951.25     4994.89     55.03 o 
   6   6   4     4995.46     4802.81     53.40 o 
   7   6   4     4628.04     4528.68     51.10 o 
   8   6   4     5008.98     5069.86     57.15 o 
   9   6   4     5552.14     5660.35     78.99 o 
  10   6   4     1790.17     1824.83     30.72 o 
  11   6   4      707.71      693.60     18.42 o 
  12   6   4     1925.21     1942.17     46.70 o 
  13   6   4     1444.11     1397.31     56.00 o 
  -8   7   4     1227.07     1245.67     33.50 o 
  -7   7   4     1369.44     1436.61     26.53 o 
  -6   7   4      686.62      730.07     13.13 o 
  -5   7   4     1112.77     1118.82     17.10 o 
  -4   7   4     2045.15     2076.49     26.79 o 
  -3   7   4     1840.64     1939.14     30.13 o 
  -2   7   4     2845.68     2724.30     39.59 o 
  -1   7   4     1082.84     1070.82     18.40 o 
   0   7   4     1854.34     1917.80     23.44 o 
   1   7   4     2875.69     2837.51     39.83 o 
   2   7   4     5215.47     5215.11     62.14 o 
   3   7   4     1541.30     1540.12     21.04 o 
   4   7   4      321.02      318.23      7.61 o 
   5   7   4      575.10      566.65      9.38 o 
   6   7   4      769.62      719.92     11.28 o 
   7   7   4     1909.93     1913.21     24.29 o 
   8   7   4      366.48      385.97      8.66 o 
   9   7   4      332.85      325.65      9.77 o 
  10   7   4      481.48      484.98     32.54 o 
  11   7   4      320.95      305.77     28.72 o 
  12   7   4      171.70      160.37     11.51 o 
  13   7   4       77.43       58.78     10.15 o 
  -7   8   4      129.57      139.17      7.64 o 
  -6   8   4       89.84       73.63      5.12 o 
  -5   8   4      259.22      295.21      7.86 o 
  -4   8   4      774.66      752.21     13.11 o 
  -3   8   4     1373.14     1361.87     23.84 o 
  -2   8   4     1810.14     1804.41     28.82 o 
  -1   8   4     2208.16     2270.97     34.21 o 
   0   8   4     2460.71     2414.17     31.84 o 
   1   8   4     5365.94     5297.95     71.53 o 
   2   8   4     2757.57     2587.76     33.38 o 
   3   8   4     1156.84     1123.65     16.68 o 
   4   8   4     1442.11     1550.11     21.64 o 
   5   8   4     5436.71     5355.24     59.53 o 
   6   8   4     2563.20     2576.12     31.21 o 
   7   8   4     3757.17     3782.22     43.96 o 
   8   8   4     4144.72     4074.53     47.39 o 
   9   8   4     3354.57     3262.08     56.65 o 
  10   8   4     5669.78     5666.52    266.10 o 
  11   8   4     2161.88     2069.61     78.01 o 
  12   8   4     2243.72     2252.89     52.78 o 
  13   8   4      853.64      973.03     53.60 o 
  -6   9   4      760.03      785.89     15.99 o 
  -5   9   4      900.77      896.35     16.94 o 
  -4   9   4     1540.31     1556.16     22.61 o 
  -3   9   4     1862.36     1917.62     31.32 o 
  -2   9   4     3531.28     3514.90     51.07 o 
  -1   9   4     2240.24     2134.65     29.78 o 
   0   9   4     2853.02     2736.37     36.12 o 
   1   9   4     1530.63     1512.99     24.64 o 
   2   9   4     1076.87     1049.12     18.41 o 
   3   9   4       37.86       37.75      3.36 o 
   4   9   4       60.05       64.50      4.42 o 
   5   9   4      691.93      707.07     14.09 o 
   6   9   4     1765.72     1737.22     27.60 o 
   7   9   4     1736.21     1683.92     24.74 o 
   8   9   4     1619.95     1675.51     24.92 o 
   9   9   4      786.96      778.05     23.66 o 
  10   9   4      639.74      614.84     21.06 o 
  11   9   4      152.89      168.19     12.44 o 
  12   9   4       27.83       28.59      7.76 o 
  13   9   4       34.58       23.59     14.84 o 
  -5  10   4      120.92      119.70      6.48 o 
  -4  10   4       63.89       58.13      4.99 o 
  -3  10   4      165.88      170.11      6.74 o 
  -2  10   4      386.24      409.22     11.35 o 
  -1  10   4      451.23      466.71     11.92 o 
   0  10   4      375.80      388.81     10.51 o 
   1  10   4       50.60       47.98      4.31 o 
   2  10   4      627.83      599.37     13.14 o 
   3  10   4      975.03      978.24     18.16 o 
   4  10   4     1296.54     1297.64     22.80 o 
   5  10   4     2124.34     2054.89     32.04 o 
   6  10   4     5341.58     5407.74     74.27 o 
   7  10   4     2885.82     2899.10     42.91 o 
   8  10   4     2281.97     2328.00     32.85 o 
   9  10   4      602.39      645.28     21.25 o 
  10  10   4      572.03      579.64     24.89 o 
  11  10   4     1067.44     1021.78     29.76 o 
  12  10   4      633.72      673.25     35.89 o 
  13  10   4      871.80      875.96     57.91 o 
  -4  11   4      988.34      988.29     18.88 o 
  -3  11   4      684.12      756.85     15.63 o 
  -2  11   4      606.16      625.92     13.54 o 
  -1  11   4      823.25      809.80     17.43 o 
   0  11   4      974.43      971.39     19.22 o 
   1  11   4     3274.88     3170.36     47.24 o 
   2  11   4     4500.94     4476.59     63.39 o 
   3  11   4     5436.48     5301.87     73.69 o 
   4  11   4     4414.48     4389.82     62.09 o 
   5  11   4     3109.63     3137.66     46.41 o 
   6  11   4     2766.22     2748.44     41.49 o 
   7  11   4     2197.25     2161.28     34.07 o 
   8  11   4      889.76      929.73     18.48 o 
   9  11   4      343.50      350.94     15.22 o 
  10  11   4      489.03      464.61     17.93 o 
  11  11   4      413.06      445.38     18.60 o 
  12  11   4      936.06      925.49     29.39 o 
  -3  12   4        3.33        1.98      3.76 o 
  -2  12   4       32.36       32.67      4.59 o 
  -1  12   4      240.11      240.87      9.29 o 
   0  12   4       59.44       60.73      5.46 o 
   1  12   4      318.70      307.16     12.02 o 
   2  12   4      421.99      434.11     11.92 o 
   3  12   4      731.78      694.42     15.60 o 
   4  12   4      435.73      433.25     11.69 o 
   5  12   4      314.89      339.45     10.15 o 
   6  12   4     1347.16     1329.79     23.91 o 
   7  12   4      560.85      545.19     13.35 o 
   8  12   4      623.63      599.62     14.20 o 
   9  12   4     1388.39     1401.58     35.25 o 
  10  12   4      690.04      709.86     32.54 o 
  11  12   4     1221.31     1198.92     55.04 o 
  12  12   4      550.35      621.17     22.98 o 
  -1  13   4      875.21      901.68     21.28 o 
   0  13   4      976.96      957.94     20.64 o 
   1  13   4     1093.80     1036.64     21.48 o 
   2  13   4     1781.56     1789.05     43.26 o 
   3  13   4     1675.74     1592.78     28.41 o 
   4  13   4     1112.40     1129.56     22.10 o 
   5  13   4      725.05      717.34     16.37 o 
   6  13   4      994.83      982.53     19.94 o 
   7  13   4     1440.03     1399.79     25.68 o 
   8  13   4     2327.80     2275.22     53.71 o 
   9  13   4     1145.48     1198.01     35.06 o 
  10  13   4      818.38      841.81     26.37 o 
  11  13   4      796.23      748.40     39.25 o 
   1  14   4      113.43      119.83      7.58 o 
   2  14   4       24.88       19.03      4.83 o 
   3  14   4       71.16       85.24      6.42 o 
   4  14   4       96.70       95.08      6.67 o 
   5  14   4       40.12       36.37      5.52 o 
   6  14   4      134.68      137.09     12.30 o 
   7  14   4      392.70      444.41     12.65 o 
   8  14   4      590.76      643.99     18.17 o 
   9  14   4      349.65      400.89     14.13 o 
   4  15   4      907.86      949.62     25.95 o 
   5  15   4      711.40      697.75     24.59 o 
   6  15   4      795.91      790.58     25.42 o 
   7  15   4      664.66      706.89     23.35 o 
  -8 -14   5     1315.06     1380.50     37.05 o 
  -7 -14   5      921.34      880.00     22.56 o 
  -6 -14   5      738.62      743.39     17.53 o 
  -5 -14   5      399.41      403.35     12.30 o 
  -4 -14   5      679.29      658.79     15.96 o 
  -3 -14   5     1060.40     1063.69     21.69 o 
  -2 -14   5     1177.21     1183.00     23.35 o 
  -1 -14   5     1141.28     1156.42     23.25 o 
 -10 -13   5      684.64      694.92     17.78 o 
  -9 -13   5     1039.89     1138.08     23.63 o 
  -8 -13   5      448.82      482.90     22.67 o 
  -7 -13   5      145.78      123.04      7.87 o 
  -6 -13   5      183.44      211.55      8.55 o 
  -5 -13   5       11.38       23.62      4.57 o 
  -4 -13   5      106.49       99.43      6.32 o 
  -3 -13   5      372.72      390.74     11.48 o 
  -2 -13   5      305.88      285.41      9.64 o 
  -1 -13   5      168.53      173.93      7.66 o 
   0 -13   5      246.96      240.08      9.18 o 
   1 -13   5      238.54      236.54      9.17 o 
 -11 -12   5      580.11      587.37     16.04 o 
 -10 -12   5      264.20      278.17     10.63 o 
  -9 -12   5      299.80      296.01     10.63 o 
  -8 -12   5      923.20      941.41     22.81 o 
  -7 -12   5      620.93      604.26     16.90 o 
  -6 -12   5     1697.74     1675.27     28.57 o 
  -5 -12   5     1080.54     1072.49     25.15 o 
  -4 -12   5     1072.26     1116.98     21.17 o 
  -3 -12   5     1880.62     1874.56     31.12 o 
  -2 -12   5     1480.23     1449.47     25.43 o 
  -1 -12   5     1259.41     1227.08     22.69 o 
   0 -12   5      789.87      835.76     17.50 o 
   1 -12   5      618.42      603.26     16.30 o 
   2 -12   5     1016.22     1030.46     18.06 o 
   3 -12   5     1110.60     1077.92     29.95 o 
 -11 -11   5     1346.73     1431.30     27.65 o 
 -10 -11   5     1044.62     1101.44     22.78 o 
  -9 -11   5      974.64      958.82     20.29 o 
  -8 -11   5     1246.87     1243.07     23.78 o 
  -7 -11   5     1086.08     1084.86     24.28 o 
  -6 -11   5     1454.07     1435.24     24.97 o 
  -5 -11   5     2626.20     2434.88     37.66 o 
  -4 -11   5     2893.67     2947.12     43.99 o 
  -3 -11   5      711.71      671.25     14.31 o 
  -2 -11   5     1215.15     1158.00     20.99 o 
  -1 -11   5      464.22      458.02     11.18 o 
   0 -11   5      260.74      258.64     10.78 o 
   1 -11   5       51.10       61.92      4.92 o 
   2 -11   5       38.12       35.56      4.97 o 
   3 -11   5      146.74      149.63      7.21 o 
   4 -11   5       21.49       22.18      4.22 o 
 -12 -10   5      219.80      228.56     12.91 o 
 -11 -10   5      252.73      251.02     11.36 o 
 -10 -10   5      267.26      283.33     10.09 o 
  -9 -10   5       90.62      112.15      6.39 o 
  -8 -10   5      321.70      285.63      9.54 o 
  -7 -10   5      110.48      110.41      6.69 o 
  -6 -10   5      738.42      762.62     15.38 o 
  -5 -10   5     1165.84     1159.88     20.52 o 
  -4 -10   5     2691.89     2534.90     38.03 o 
  -3 -10   5     2887.70     2780.63     41.11 o 
  -2 -10   5     3142.76     3049.72     44.44 o 
  -1 -10   5     1738.42     1759.33     28.34 o 
   0 -10   5     1601.89     1520.29     25.27 o 
   1 -10   5     2404.37     2403.11     32.48 o 
   2 -10   5     1301.84     1295.76     22.85 o 
   3 -10   5     1605.12     1573.10     24.52 o 
   4 -10   5     1445.53     1394.77     22.89 o 
   5 -10   5      707.43      720.38     16.31 o 
 -12  -9   5      918.74      981.81     24.60 o 
 -11  -9   5      637.18      635.39     24.64 o 
 -10  -9   5      612.36      684.55     18.26 o 
  -9  -9   5     1886.17     1793.44     30.30 o 
  -8  -9   5     2061.24     2035.09     32.99 o 
  -7  -9   5     1852.28     1830.92     26.39 o 
  -6  -9   5     1022.28     1053.53     18.73 o 
  -5  -9   5     2162.88     2163.59     38.11 o 
  -4  -9   5     3398.89     3383.73     48.08 o 
  -3  -9   5     1906.23     1962.99     30.11 o 
  -2  -9   5     1559.33     1599.64     25.40 o 
  -1  -9   5     1799.02     1891.91     29.19 o 
   0  -9   5     1434.11     1362.45     22.56 o 
   1  -9   5     1208.45     1189.75     20.51 o 
   2  -9   5      548.60      531.81     11.10 o 
   3  -9   5      570.62      554.50     11.65 o 
   4  -9   5      516.08      523.30     11.62 o 
   5  -9   5      389.90      408.49     17.78 o 
   6  -9   5      404.68      386.77     13.51 o 
 -12  -8   5       11.00       10.21      5.53 o 
 -11  -8   5       81.53       69.28      6.89 o 
 -10  -8   5       53.70       54.03      6.25 o 
  -9  -8   5      665.74      707.12     21.28 o 
  -8  -8   5      456.11      439.24     11.44 o 
  -7  -8   5     2712.38     2743.98     36.14 o 
  -6  -8   5      191.98      191.92      6.42 o 
  -5  -8   5       45.17       31.75      3.16 o 
  -4  -8   5     1822.92     1918.08     33.49 o 
  -3  -8   5     1438.81     1493.95     23.51 o 
  -2  -8   5     2032.50     1874.20     24.84 o 
  -1  -8   5     1255.33     1292.09     18.65 o 
   0  -8   5      997.27      946.35     15.76 o 
   1  -8   5     2285.56     2213.26     33.02 o 
   2  -8   5     1675.77     1601.61     23.50 o 
   3  -8   5      808.27      756.71     12.71 o 
   4  -8   5     1428.03     1422.14     21.93 o 
   5  -8   5     1115.70     1066.72     18.16 o 
   6  -8   5      826.43      885.78     21.36 o 
   7  -8   5      993.81      906.12     22.49 o 
 -13  -7   5      861.96      902.64     38.29 o 
 -12  -7   5     1352.71     1359.29     35.80 o 
 -11  -7   5     2082.06     2166.28     41.26 o 
 -10  -7   5     2198.43     2258.87     41.90 o 
  -9  -7   5     1450.20     1416.63     24.57 o 
  -8  -7   5     5370.76     5416.20     85.97 o 
  -7  -7   5     7702.46     7598.66     90.03 o 
  -6  -7   5     4640.43     4692.20     57.32 o 
  -5  -7   5     1431.58     1430.77     22.44 o 
  -4  -7   5      506.89      455.85      8.33 o 
  -3  -7   5     4342.54     4374.45     62.74 o 
  -2  -7   5     3343.96     3395.36     45.20 o 
  -1  -7   5     1705.23     1741.39     22.69 o 
   0  -7   5     4747.02     4564.13     49.72 o 
   1  -7   5     3818.36     3905.09     47.55 o 
   2  -7   5     4832.31     4585.76     51.64 o 
   3  -7   5     2347.99     2312.89     28.96 o 
   4  -7   5     1041.88      995.35     15.29 o 
   5  -7   5      398.59      390.95      9.28 o 
   6  -7   5      744.14      714.06     18.11 o 
   7  -7   5      601.67      666.48     18.27 o 
   8  -7   5      831.79      818.21     56.95 o 
 -13  -6   5        8.47        7.66     10.53 o 
 -12  -6   5      205.50      202.62     12.13 o 
 -11  -6   5        0.68        3.14      4.77 o 
 -10  -6   5      108.44      107.46      7.14 o 
  -9  -6   5      120.63      125.05      9.62 o 
  -8  -6   5       34.95       33.47      6.77 o 
  -7  -6   5      189.43      195.58      6.67 o 
  -6  -6   5      131.84      119.56      4.19 o 
  -5  -6   5      238.23      242.31      5.75 o 
  -4  -6   5      663.68      737.46     10.43 o 
  -3  -6   5     1490.96     1389.60     17.08 o 
  -2  -6   5     3083.28     3096.28     94.02 o 
  -1  -6   5     2816.25     3274.24     39.52 o 
   0  -6   5     2115.76     2029.26     25.51 o 
   1  -6   5      271.13      254.96      5.13 o 
   2  -6   5     4168.32     4269.37     47.63 o 
   3  -6   5      498.84      518.86      8.23 o 
   4  -6   5     1435.66     1464.25     19.85 o 
   5  -6   5     1473.79     1398.26     19.63 o 
   6  -6   5     2241.69     2340.74     41.95 o 
   7  -6   5     1868.07     1805.29     35.09 o 
   8  -6   5      860.17      920.77     27.26 o 
   9  -6   5      630.52      628.55     18.98 o 
 -13  -5   5     1223.88     1380.28     50.73 o 
 -12  -5   5     2067.44     2071.55     48.36 o 
 -11  -5   5     2257.27     2358.50     43.70 o 
 -10  -5   5     3513.39     3531.51     77.48 o 
  -9  -5   5     2040.67     1993.82     31.51 o 
  -8  -5   5     2343.16     2334.52     35.36 o 
  -7  -5   5     5019.66     5046.82     69.10 o 
  -6  -5   5     5327.81     5545.97     95.14 o 
  -5  -5   5     3884.40     3632.30     37.58 o 
  -4  -5   5     5823.06     5961.78     74.48 o 
  -3  -5   5     3554.23     3379.28     37.36 o 
  -2  -5   5    11174.00    11563.33    132.09 o 
  -1  -5   5     6928.41     7201.60     83.12 o 
   0  -5   5     8757.98     8415.51     96.90 o 
   1  -5   5     6864.46     7420.55     85.86 o 
   2  -5   5     4393.57     4468.69     59.65 o 
   3  -5   5     5796.40     5904.34     59.61 o 
   4  -5   5     3536.01     3496.52     40.46 o 
   5  -5   5     2326.74     2279.35     30.92 o 
   6  -5   5      694.27      710.62     13.73 o 
   7  -5   5      455.53      438.00     17.71 o 
   8  -5   5      833.49      865.53     21.28 o 
   9  -5   5      699.55      669.80     18.90 o 
  10  -5   5      189.06      197.68     10.41 o 
 -12  -4   5      184.41      167.22     11.45 o 
 -11  -4   5       98.68      114.03      9.12 o 
 -10  -4   5       82.36       71.36      6.59 o 
  -9  -4   5       21.46       15.03      5.11 o 
  -8  -4   5      170.71      135.52      5.58 o 
  -7  -4   5        8.87        3.96      2.60 o 
  -6  -4   5     1472.13     1486.08     20.25 o 
  -5  -4   5      174.83      165.18      4.18 o 
  -4  -4   5       12.82       20.62      1.63 o 
  -3  -4   5     2088.55     2140.22     25.90 o 
  -2  -4   5     3376.97     3655.99     78.45 o 
  -1  -4   5      790.83      915.69     13.53 o 
   0  -4   5     1111.20      990.39     17.86 o 
   1  -4   5      373.05      435.96      8.98 o 
   2  -4   5      201.03      168.76      3.31 o 
   3  -4   5      625.07      589.98      8.18 o 
   4  -4   5     2001.70     1994.69     23.97 o 
   5  -4   5      848.31      853.11     13.80 o 
   6  -4   5      616.85      618.76     11.44 o 
   7  -4   5      810.72      795.67     18.96 o 
   8  -4   5     1102.05     1148.89     25.33 o 
   9  -4   5     1158.12     1037.25     42.78 o 
  10  -4   5      339.26      378.97     13.75 o 
 -12  -3   5     1266.64     1149.02     31.42 o 
 -11  -3   5     1050.97     1170.99     30.75 o 
 -10  -3   5     1980.53     1932.11     36.56 o 
  -9  -3   5     5003.56     4914.51     68.73 o 
  -8  -3   5     3222.35     3025.76     51.76 o 
  -7  -3   5     6492.76     6924.88     94.13 o 
  -6  -3   5     6620.22     6267.28     63.09 o 
  -5  -3   5     2796.65     2754.02     31.50 o 
  -4  -3   5     9321.75     9716.23    103.81 o 
  -3  -3   5    14992.70    15117.94    163.79 o 
  -2  -3   5     8363.98     8350.60     87.13 o 
  -1  -3   5    11500.51    11745.31    150.62 o 
   0  -3   5    12700.89    12397.54    256.09 o 
   1  -3   5    18525.33    19681.34    252.68 o 
   2  -3   5    12002.22    11748.29    123.16 o 
   3  -3   5     1523.68     1507.96     18.34 o 
   4  -3   5     6483.12     6739.51     82.37 o 
   5  -3   5     4638.68     4594.06     55.79 o 
   6  -3   5     2328.94     2320.28     31.06 o 
   7  -3   5     2426.42     2414.14     37.45 o 
   8  -3   5     1399.61     1296.63     26.87 o 
   9  -3   5     1414.78     1414.42     29.59 o 
  10  -3   5      682.58      691.46     18.94 o 
  11  -3   5      444.62      470.06     15.97 o 
 -12  -2   5      375.24      404.89     24.89 o 
 -11  -2   5       71.36       75.83      8.12 o 
 -10  -2   5      323.30      306.62     13.40 o 
  -9  -2   5      464.34      426.22     12.61 o 
  -8  -2   5       61.84       59.70      9.33 o 
  -7  -2   5        2.23        4.98      2.21 o 
  -6  -2   5      211.48      207.92      4.00 o 
  -5  -2   5       58.62       66.84      2.97 o 
  -4  -2   5     2950.07     2937.27     35.93 o 
  -3  -2   5      206.97      281.43      5.03 o 
  -2  -2   5       10.27       17.31      1.30 o 
  -1  -2   5     2880.14     3051.07     35.86 o 
   0  -2   5      921.60     1047.13     12.32 o 
   1  -2   5     4268.12     4711.87     64.36 o 
   2  -2   5      122.96       63.27      2.38 o 
   3  -2   5     5585.18     6181.70     84.26 o 
   4  -2   5      887.97      919.42     14.70 o 
   5  -2   5       27.55       24.89      1.92 o 
   6  -2   5      553.34      538.64      9.64 o 
   7  -2   5       38.41       38.56      3.78 o 
   8  -2   5      858.41      871.18     17.40 o 
   9  -2   5     1140.41     1069.59     23.72 o 
  10  -2   5      399.99      430.15     14.18 o 
  11  -2   5      520.04      503.29     16.20 o 
 -11  -1   5      722.83      811.11     24.34 o 
 -10  -1   5      687.02      732.09     21.99 o 
  -9  -1   5     1569.98     1671.27     56.47 o 
  -8  -1   5     5022.25     5067.95     93.05 o 
  -7  -1   5     2181.85     2289.45     47.94 o 
  -6  -1   5     4885.51     4595.13     61.44 o 
  -5  -1   5     2452.63     2746.58     31.20 o 
  -4  -1   5     5894.35     5886.34     64.21 o 
  -3  -1   5     6435.83     5709.46     61.36 o 
  -2  -1   5    11557.38    12155.25    154.20 o 
  -1  -1   5    15792.26    16399.72    169.31 o 
   0  -1   5    12915.27    12740.72    123.92 o 
   1  -1   5     2011.23     1883.52     17.16 o 
   2  -1   5    19257.81    19575.97    218.18 o 
   3  -1   5    12456.03    13458.53    144.10 o 
   4  -1   5     2678.91     2321.55     31.09 o 
   5  -1   5      496.09      349.08      8.37 o 
   6  -1   5     5515.84     5564.63     66.71 o 
   7  -1   5     4646.18     4598.77     64.27 o 
   8  -1   5     1887.57     1847.03     29.98 o 
   9  -1   5      926.60      854.69     27.73 o 
  10  -1   5     1381.72     1428.79     29.83 o 
  11  -1   5     1316.55     1258.57     28.00 o 
  12  -1   5     1187.61     1199.42     28.18 o 
 -11   0   5      288.29      346.51     22.02 o 
 -10   0   5      550.91      511.71     17.85 o 
  -8   0   5     1213.05     1252.95     21.84 o 
  -7   0   5      743.12      763.62     12.04 o 
  -6   0   5     1783.57     1803.84     20.50 o 
  -5   0   5     3934.76     4443.45     45.38 o 
  -4   0   5     1333.81     1232.31     15.25 o 
  -3   0   5      700.73      871.45     10.69 o 
  -2   0   5     1776.33     1879.63     23.08 o 
  -1   0   5       94.15       75.53      2.22 o 
   0   0   5      850.77      692.86      7.89 o 
   1   0   5        0.03       -1.53      1.02 o 
   2   0   5     6734.69     8085.58     84.97 o 
   3   0   5     2851.43     2833.09     44.93 o 
   4   0   5       19.74        5.86      1.39 o 
   5   0   5        8.31        5.80      1.50 o 
   6   0   5      199.75      176.46      5.71 o 
   7   0   5       19.72       25.50      6.53 o 
   8   0   5     1353.54     1353.46     23.17 o 
   9   0   5      133.66      145.08      6.67 o 
  10   0   5      930.98      914.15     21.55 o 
  11   0   5      290.63      268.06     11.03 o 
  12   0   5      377.77      453.16     21.34 o 
 -11   1   5      577.02      618.35     30.63 o 
 -10   1   5      294.20      329.28     21.06 o 
  -9   1   5      952.89     1016.54     40.20 o 
  -8   1   5     1689.42     1680.38    131.61 o 
  -7   1   5     5218.41     5342.70     59.60 o 
  -6   1   5     4481.14     4656.85     57.23 o 
  -5   1   5    12270.93    13159.51    138.69 o 
  -4   1   5     9983.12    10207.73    114.08 o 
  -3   1   5    12955.61    13307.05    139.65 o 
  -2   1   5    19486.53    20849.77    362.20 o 
  -1   1   5     1105.15      946.62     22.51 o 
   0   1   5    11521.02    11509.72    134.81 o 
   1   1   5    11088.15    10712.31    112.95 o 
   2   1   5     6171.95     6294.30     67.12 o 
   3   1   5    24684.86    25462.16    328.57 o 
   4   1   5     5474.04     4626.92     86.90 o 
   5   1   5     4793.10     5015.53     60.21 o 
   6   1   5     5508.14     5326.89     72.19 o 
   7   1   5     4937.66     4694.21     64.90 o 
   8   1   5     4488.55     4458.94     62.86 o 
   9   1   5     1756.44     1708.73     28.33 o 
  10   1   5      795.59      768.28     18.79 o 
  11   1   5     1553.62     1609.70     32.97 o 
  12   1   5      689.52      677.01     18.97 o 
 -11   2   5      429.47      467.11     26.80 o 
 -10   2   5     1373.10     1412.82     51.69 o 
  -8   2   5      767.03      790.65     33.50 o 
  -7   2   5      369.14      379.57      9.48 o 
  -6   2   5      427.90      403.22      7.63 o 
  -5   2   5      982.52     1025.51     13.94 o 
  -4   2   5     1136.25     1127.14     14.61 o 
  -3   2   5     2695.91     2874.50     37.38 o 
  -2   2   5     2666.59     2794.12     28.48 o 
  -1   2   5      982.67      913.14     11.10 o 
   0   2   5      743.30      747.51      9.32 o 
   1   2   5     2289.80     2529.29     27.34 o 
   2   2   5      369.57      398.66      5.89 o 
   3   2   5      673.10      600.47      8.96 o 
   4   2   5      906.04     1006.49     15.27 o 
   5   2   5     1251.47     1323.45     20.66 o 
   6   2   5      102.65       84.52      4.17 o 
   7   2   5      968.56      976.09     17.33 o 
   8   2   5       14.76       14.29      3.30 o 
   9   2   5        4.63        2.58      3.08 o 
  10   2   5      283.98      265.76     10.12 o 
  11   2   5       16.41       14.15      4.71 o 
  12   2   5       97.08      126.67      8.65 o 
  13   2   5      178.52      155.84      9.92 o 
 -10   3   5      606.14      632.71     30.63 o 
  -9   3   5      300.41      311.09     20.10 o 
  -7   3   5     4407.34     4491.61     71.30 o 
  -6   3   5      777.34      793.60     13.23 o 
  -5   3   5     2544.31     2649.24     31.28 o 
  -4   3   5     2989.68     2976.45     34.21 o 
  -3   3   5     5714.62     6056.48     60.30 o 
  -2   3   5    11401.37    11654.23    121.10 o 
  -1   3   5     1102.18      973.24     13.48 o 
   0   3   5     8252.31     8047.69     78.72 o 
   1   3   5    11874.50    11698.41    123.79 o 
   2   3   5    14319.43    14145.99    184.02 o 
   3   3   5    11683.58    11995.31    117.36 o 
   4   3   5    12849.71    11770.75    115.32 o 
   5   3   5     4852.04     5470.74     65.61 o 
   6   3   5    10520.43    10379.46    121.71 o 
   7   3   5     5848.93     5604.10     76.47 o 
   8   3   5     3843.27     3826.08     54.61 o 
   9   3   5     2273.26     2260.81     35.49 o 
  10   3   5     2441.67     2330.61     37.16 o 
  11   3   5     3202.22     3131.93     55.07 o 
  12   3   5     2834.56     2769.10     50.84 o 
  13   3   5     1224.44     1183.32     27.99 o 
 -10   4   5      698.53      731.30     34.46 o 
  -9   4   5      747.80      826.06     36.37 o 
  -8   4   5      979.54      433.61     21.06 o 
  -7   4   5     1646.14     1800.49     34.23 o 
  -6   4   5     1110.73     1120.02     17.77 o 
  -5   4   5     1821.32     1855.75     25.65 o 
  -4   4   5     2420.35     2406.98     26.52 o 
  -3   4   5     2518.99     2741.62     29.20 o 
  -2   4   5     4035.40     3960.65     47.92 o 
  -1   4   5     3549.76     3457.33     41.92 o 
   0   4   5     4785.39     4978.41     53.82 o 
   1   4   5      257.20      261.21      4.79 o 
   2   4   5      183.30      272.02      4.76 o 
   3   4   5       69.38       63.85      3.31 o 
   4   4   5        9.83        7.45      1.83 o 
   5   4   5       43.14       43.48      2.26 o 
   6   4   5      335.01      275.84      5.56 o 
   7   4   5      420.24      441.06     10.25 o 
   8   4   5      157.66      130.52      5.93 o 
   9   4   5      202.20      215.21      7.84 o 
  10   4   5      177.87      186.05      7.51 o 
  11   4   5      459.05      436.49     14.18 o 
  12   4   5      399.31      398.12     14.18 o 
  13   4   5      227.05      188.42     10.68 o 
  -9   5   5      434.94      431.70     25.84 o 
  -8   5   5      432.05      416.38     23.93 o 
  -7   5   5     2067.19     2156.36     40.14 o 
  -6   5   5     2340.28     2253.68     35.64 o 
  -5   5   5     1847.19     1879.25     24.12 o 
  -4   5   5     2266.74     2345.80     28.41 o 
  -3   5   5     2711.09     2773.37     32.20 o 
  -2   5   5     1113.63     1029.47     15.30 o 
  -1   5   5     3677.89     3689.20     45.00 o 
   0   5   5     3406.44     3312.44     34.45 o 
   1   5   5     2911.60     2790.14     31.61 o 
   2   5   5     6047.40     5810.05     62.66 o 
   3   5   5     2470.60     2376.37     25.68 o 
   4   5   5     9083.19     8884.86     94.61 o 
   5   5   5     6453.13     6553.29     70.96 o 
   6   5   5     1392.05     1225.01     16.10 o 
   7   5   5     7542.72     7499.06     81.43 o 
   8   5   5     5690.42     5874.44     80.89 o 
   9   5   5     2655.50     2587.81     39.90 o 
  10   5   5     1579.56     1518.20     26.64 o 
  11   5   5      865.58      890.65     29.90 o 
  12   5   5     2453.85     2343.83     48.36 o 
  13   5   5     2316.38     2246.80     78.01 o 
  -8   6   5     1019.23     1047.17     42.12 o 
  -7   6   5      656.81      708.09     15.90 o 
  -6   6   5      825.82      796.29     35.40 o 
  -5   6   5     2396.59     2375.91     39.00 o 
  -4   6   5     2556.41     2497.80     37.30 o 
  -3   6   5     3366.31     3349.31     42.18 o 
  -2   6   5     2242.89     2317.01     30.47 o 
  -1   6   5      329.64      333.61      8.38 o 
   0   6   5     8759.41     8733.37     86.52 o 
   1   6   5      222.62      235.09      5.12 o 
   2   6   5     8300.60     8414.43     89.99 o 
   3   6   5     1715.53     1932.88     23.21 o 
   4   6   5     1295.54     1291.73     16.69 o 
   5   6   5     3070.20     3249.31     37.20 o 
   6   6   5      713.74      761.30     11.45 o 
   7   6   5     1316.58     1347.94     18.00 o 
   8   6   5      279.33      283.34      9.11 o 
   9   6   5      111.23      102.40      6.19 o 
  10   6   5      183.74      190.53      9.02 o 
  11   6   5        8.83        1.88      4.91 o 
  12   6   5        1.36      -10.15      6.77 o 
  13   6   5       29.38       26.65      8.44 o 
  -8   7   5       55.46       65.09     11.49 o 
  -7   7   5       14.43       23.29      7.08 o 
  -6   7   5      505.85      480.50     11.00 o 
  -5   7   5      188.43      203.17      6.29 o 
  -4   7   5      760.45      724.97     12.41 o 
  -3   7   5     1070.52     1057.77     19.00 o 
  -2   7   5     1649.69     1586.00     25.23 o 
  -1   7   5     1832.01     1814.31     24.90 o 
   0   7   5     2831.45     2719.43     31.90 o 
   1   7   5     1152.70     1197.42     17.36 o 
   2   7   5     2490.23     2415.73     31.05 o 
   3   7   5     2991.33     3095.79     38.76 o 
   4   7   5     3779.61     3695.17     44.80 o 
   5   7   5     6959.29     6911.11     75.40 o 
   6   7   5     3393.01     3346.61     38.94 o 
   7   7   5     1762.73     1744.44     22.58 o 
   8   7   5     5414.06     5382.53     75.16 o 
   9   7   5     2372.85     2382.53     37.51 o 
  10   7   5     3463.35     3323.92     57.28 o 
  11   7   5     1937.35     2020.73     47.36 o 
  12   7   5     1656.52     1624.45     41.27 o 
  13   7   5     2378.41     2378.72    109.12 o 
  -7   8   5     1046.28     1052.92     43.07 o 
  -6   8   5      851.85      856.19     18.52 o 
  -5   8   5     1292.14     1284.99     21.05 o 
  -4   8   5     1659.71     1686.54     23.34 o 
  -3   8   5     3108.07     3110.23     40.91 o 
  -2   8   5     3239.30     3251.14     47.12 o 
  -1   8   5     1598.11     1611.44     23.44 o 
   0   8   5      475.80      456.44      9.32 o 
   1   8   5     1937.86     1836.29     28.33 o 
   2   8   5     3396.18     3510.10     43.90 o 
   3   8   5     1250.14     1245.93     18.20 o 
   4   8   5      675.93      619.81     11.06 o 
   5   8   5      944.65      917.09     13.56 o 
   6   8   5      399.94      392.10      7.93 o 
   7   8   5     2773.14     2734.31     33.21 o 
   8   8   5      562.43      586.88     13.61 o 
   9   8   5     1565.85     1564.13     31.41 o 
  10   8   5      656.21      593.00     30.63 o 
  11   8   5      143.54      169.90     11.51 o 
  12   8   5      250.12      213.61     13.54 o 
  13   8   5       97.19       84.02     10.47 o 
  -6   9   5      124.06      120.91     18.67 o 
  -5   9   5      335.09      321.76      9.39 o 
  -4   9   5      169.77      157.08      6.04 o 
  -3   9   5       78.15      105.23      5.30 o 
  -2   9   5      691.31      668.58     14.57 o 
  -1   9   5      574.69      548.84     11.29 o 
   0   9   5      261.84      234.04      7.51 o 
   1   9   5     1480.08     1477.31     24.39 o 
   2   9   5      520.55      547.47     11.83 o 
   3   9   5     4510.79     4374.65     60.52 o 
   4   9   5      346.78      338.79      8.81 o 
   5   9   5     1223.76     1231.27     20.98 o 
   6   9   5     4227.89     4180.65     52.91 o 
   7   9   5     3143.59     3217.16     42.45 o 
   8   9   5     2593.51     2662.50     40.41 o 
   9   9   5     1701.02     1693.04     40.91 o 
  10   9   5     2097.89     2163.72     50.03 o 
  11   9   5     1236.72     1158.49     34.94 o 
  12   9   5     1090.62     1090.09     39.25 o 
  13   9   5      921.58      887.89     74.18 o 
  -5  10   5      630.73      685.26     16.59 o 
  -4  10   5     1243.04     1273.29     21.64 o 
  -3  10   5     1366.13     1404.15     22.92 o 
  -2  10   5     2138.62     2112.96     30.79 o 
  -1  10   5     3487.87     3377.45     44.67 o 
   0  10   5     1753.37     1709.14     32.93 o 
   1  10   5      798.72      778.93     15.89 o 
   2  10   5     2723.57     2674.21     40.05 o 
   3  10   5     2064.62     2074.81     32.28 o 
   4  10   5     2890.13     2872.08     42.21 o 
   5  10   5      803.13      833.37     16.36 o 
   6  10   5      692.44      665.35     14.19 o 
   7  10   5     1957.75     1971.20     39.10 o 
   8  10   5     1163.83     1167.55     38.98 o 
   9  10   5      358.72      356.21     15.52 o 
  10  10   5      385.00      363.66     25.37 o 
  11  10   5      192.52      199.50     12.81 o 
  12  10   5      663.84      697.59     31.59 o 
  -4  11   5       38.51       33.38      4.59 o 
  -3  11   5       81.44       80.82      5.55 o 
  -2  11   5      428.71      386.70     11.47 o 
  -1  11   5      215.42      224.78      7.60 o 
   0  11   5      210.89      197.39      7.87 o 
   1  11   5      415.45      412.52     11.35 o 
   2  11   5      853.09      807.98     16.72 o 
   3  11   5     1076.80     1074.13     20.20 o 
   4  11   5     1145.51     1145.34     21.03 o 
   5  11   5     1009.07      971.65     18.74 o 
   6  11   5     1332.14     1312.10     23.17 o 
   7  11   5     1856.92     1889.60     30.81 o 
   8  11   5     1573.32     1514.96     30.12 o 
   9  11   5     1071.93     1052.16     30.07 o 
  10  11   5      938.46     1056.74     60.30 o 
  11  11   5      606.20      645.79     40.20 o 
  12  11   5     1233.05     1334.01     50.25 o 
  -2  12   5      728.30      775.10     18.12 o 
  -1  12   5      747.33      810.51     18.39 o 
   0  12   5     1662.17     1721.15     35.11 o 
   1  12   5     1512.72     1467.19     26.50 o 
   2  12   5     1996.07     1914.66     32.13 o 
   3  12   5     1988.25     1996.97     32.99 o 
   4  12   5      921.96      932.79     18.87 o 
   5  12   5      603.78      573.02     13.61 o 
   6  12   5      867.25      917.42     18.52 o 
   7  12   5      770.98      771.66     19.06 o 
   8  12   5     1707.14     1666.13     32.73 o 
   9  12   5     1002.69      975.63     28.40 o 
  10  12   5      512.48      531.75     33.50 o 
  11  12   5      699.33      669.98     23.66 o 
  -1  13   5       19.25       22.41      5.34 o 
   0  13   5      196.23      180.54      8.51 o 
   1  13   5       52.19       54.74      5.46 o 
   2  13   5       23.25       34.71      5.01 o 
   3  13   5       84.79       79.63      7.18 o 
   4  13   5      358.19      365.03     11.06 o 
   5  13   5      262.98      262.36     10.89 o 
   6  13   5      339.25      342.70     10.73 o 
   7  13   5      728.39      681.58     36.76 o 
   8  13   5     1079.54     1044.19     24.27 o 
   9  13   5      536.31      588.01     21.63 o 
  10  13   5      184.82      176.12     15.79 o 
   1  14   5     1053.17     1087.52     32.19 o 
   2  14   5      952.08      933.34     20.77 o 
   3  14   5     1636.64     1636.57     43.52 o 
   4  14   5     1027.75     1016.62     21.38 o 
   5  14   5      580.54      602.79     15.51 o 
   6  14   5     1152.06     1126.01     26.09 o 
   7  14   5     1418.02     1414.66     43.30 o 
   8  14   5     1741.34     1863.14     46.13 o 
   9  14   5     1627.27     1643.18     42.62 o 
  -7 -14   6      236.24      239.21     11.36 o 
  -6 -14   6      194.59      213.33     10.41 o 
  -5 -14   6      299.12      287.12     10.31 o 
  -4 -14   6       99.32       99.49      6.81 o 
  -3 -14   6      103.41      106.21      6.60 o 
  -2 -14   6       25.64       23.48      4.92 o 
  -9 -13   6      233.02      284.90     10.83 o 
  -8 -13   6      781.64      808.10     21.50 o 
  -7 -13   6     1313.85     1268.75     40.27 o 
  -6 -13   6     1034.06     1039.72     24.22 o 
  -5 -13   6     1309.11     1265.30     23.95 o 
  -4 -13   6      577.32      590.55     14.41 o 
  -3 -13   6      767.34      719.41     16.26 o 
  -2 -13   6     1133.16     1119.73     21.99 o 
  -1 -13   6      882.57      944.95     23.63 o 
   0 -13   6      551.82      541.86     13.99 o 
   1 -13   6      310.88      312.11     10.43 o 
 -10 -12   6      519.51      521.41     14.79 o 
  -9 -12   6      525.93      619.07     16.16 o 
  -8 -12   6      649.75      656.67     16.12 o 
  -7 -12   6      385.13      379.01     13.17 o 
  -6 -12   6      604.80      658.61     17.56 o 
  -5 -12   6      952.61      910.83     20.02 o 
  -4 -12   6     1236.87     1287.34     23.58 o 
  -3 -12   6      146.53      152.64      6.91 o 
  -2 -12   6      285.57      331.30      9.85 o 
  -1 -12   6      126.08      134.74      6.60 o 
   0 -12   6       28.74       24.99      4.02 o 
   1 -12   6        8.41        6.91      3.76 o 
   2 -12   6       50.46       69.70      5.56 o 
 -11 -11   6      121.10      144.16      8.34 o 
 -10 -11   6      385.42      385.32     14.64 o 
  -9 -11   6      120.95      119.85      7.05 o 
  -8 -11   6      455.30      422.62     12.28 o 
  -7 -11   6      950.77     1033.10     23.52 o 
  -6 -11   6      791.89      807.75     19.49 o 
  -5 -11   6      939.90      881.32     17.52 o 
  -4 -11   6      967.60     1061.73     19.89 o 
  -3 -11   6      752.22      735.81     15.48 o 
  -2 -11   6      972.64      987.73     18.89 o 
  -1 -11   6      988.53     1051.12     24.87 o 
   0 -11   6     1787.77     1788.97     29.56 o 
   1 -11   6     1356.07     1352.22     30.95 o 
   2 -11   6     1094.46     1116.59     31.35 o 
   3 -11   6      609.19      611.67     15.89 o 
   4 -11   6     1049.31     1090.65     19.74 o 
 -11 -10   6     2060.39     2165.46     55.79 o 
 -10 -10   6     2056.53     2030.95     39.86 o 
  -9 -10   6     1466.54     1429.66     34.70 o 
  -8 -10   6     1992.85     2046.07     34.03 o 
  -7 -10   6     1017.87     1042.52     20.41 o 
  -6 -10   6     1290.89     1232.34     21.84 o 
  -5 -10   6     2243.94     2243.25     40.11 o 
  -4 -10   6     1777.44     1828.01     30.95 o 
  -3 -10   6     1568.95     1519.71     25.03 o 
  -2 -10   6     1932.15     1914.32     30.27 o 
  -1 -10   6      930.79      904.01     17.14 o 
   0 -10   6      814.97      816.82     16.06 o 
   1 -10   6      285.76      286.81      7.19 o 
   2 -10   6      119.30      127.26      6.08 o 
   3 -10   6      341.62      344.54      9.21 o 
   4 -10   6      100.29       87.41      5.39 o 
   5 -10   6      230.51      234.39      9.95 o 
 -12  -9   6      185.74      170.15      9.99 o 
 -11  -9   6      102.83      108.17      8.17 o 
 -10  -9   6       58.11       68.11      5.82 o 
  -9  -9   6      277.22      241.61     11.37 o 
  -8  -9   6      621.76      631.26     17.41 o 
  -7  -9   6     1438.02     1450.07     25.30 o 
  -6  -9   6     1524.92     1446.27     24.00 o 
  -5  -9   6      998.97     1021.33     18.26 o 
  -4  -9   6     1864.99     1833.75     33.08 o 
  -3  -9   6     1930.60     1944.86     30.09 o 
  -2  -9   6     1029.32     1008.75     17.90 o 
  -1  -9   6     1970.48     1925.39     29.63 o 
   0  -9   6      985.66      960.25     17.23 o 
   1  -9   6      832.55      810.68     15.46 o 
   2  -9   6     1513.28     1447.62     32.19 o 
   3  -9   6     1491.80     1471.11     22.73 o 
   4  -9   6     1118.29     1106.09     21.02 o 
   5  -9   6      725.42      718.64     16.65 o 
   6  -9   6     1086.28     1141.01     26.04 o 
 -12  -8   6      898.36      954.42     23.97 o 
 -11  -8   6     1379.13     1398.14     37.30 o 
 -10  -8   6     2215.80     2240.03     44.27 o 
  -9  -8   6     1160.50     1201.75     25.66 o 
  -8  -8   6     5280.02     5376.55     85.97 o 
  -7  -8   6     5859.79     5963.53     81.44 o 
  -6  -8   6     3367.46     3308.58     42.41 o 
  -5  -8   6     2152.59     2167.49     32.39 o 
  -4  -8   6     2406.31     2305.60     34.07 o 
  -3  -8   6     2798.13     2835.87     49.34 o 
  -2  -8   6     1509.62     1596.46     21.83 o 
  -1  -8   6      836.58      828.23     12.78 o 
   0  -8   6     2940.58     2952.82     37.06 o 
   1  -8   6     3103.21     3037.54     43.44 o 
   2  -8   6     3100.50     3045.25     40.20 o 
   3  -8   6     1163.96     1185.47     17.53 o 
   4  -8   6      470.62      443.27     10.09 o 
   5  -8   6      322.66      345.52      9.21 o 
   6  -8   6      124.79      132.44      8.13 o 
   7  -8   6      359.44      367.70     22.82 o 
 -12  -7   6      127.68      125.42      9.47 o 
 -11  -7   6       38.94       65.49      6.80 o 
 -10  -7   6       64.64       81.61      6.59 o 
  -9  -7   6        4.42        0.08      4.03 o 
  -8  -7   6       59.02       60.14      4.85 o 
  -7  -7   6        5.46        5.78      3.21 o 
  -6  -7   6      811.33      835.24     19.48 o 
  -5  -7   6      261.61      237.09      6.06 o 
  -4  -7   6     1121.89     1150.04     22.38 o 
  -3  -7   6      767.10      785.12     12.16 o 
  -2  -7   6     2983.81     3201.41     39.43 o 
  -1  -7   6     2707.89     2739.73     34.08 o 
   0  -7   6     1439.88     1414.35     19.18 o 
   1  -7   6     1348.12     1369.09     18.92 o 
   2  -7   6     2301.39     2294.46     28.75 o 
   3  -7   6     3829.54     3728.25     43.57 o 
   4  -7   6     4097.57     3995.55     46.93 o 
   5  -7   6     3104.24     2934.31     43.24 o 
   6  -7   6     1472.26     1490.43     30.93 o 
   7  -7   6      522.35      493.30     15.33 o 
   8  -7   6      588.67      616.53     21.80 o 
 -12  -6   6     1937.52     1993.84     69.88 o 
 -11  -6   6     2639.98     2711.67     49.54 o 
 -10  -6   6     1991.67     1959.92     44.35 o 
  -9  -6   6     2285.57     2250.94     40.80 o 
  -8  -6   6      755.53      751.59     23.96 o 
  -7  -6   6     1570.32     1543.43     27.07 o 
  -6  -6   6     1651.86     1561.57     24.95 o 
  -5  -6   6     1096.28     1004.40     15.05 o 
  -4  -6   6     1559.39     1459.54     18.62 o 
  -3  -6   6     8844.98     9634.96    111.03 o 
  -2  -6   6     6909.56     6539.29    112.12 o 
  -1  -6   6    10861.05    11183.72    128.15 o 
   0  -6   6     3255.21     3388.94     47.81 o 
   1  -6   6     1804.32     1922.45     24.70 o 
   2  -6   6     3268.70     3206.04     38.65 o 
   3  -6   6      222.70      199.88      4.67 o 
   4  -6   6      976.13      979.52     14.79 o 
   5  -6   6     1027.85     1009.75     16.75 o 
   6  -6   6      600.37      606.36     15.89 o 
   7  -6   6      946.95     1035.03     28.21 o 
   8  -6   6     1084.76     1070.22     25.41 o 
   9  -6   6      563.02      591.49     18.11 o 
 -12  -5   6       13.92       22.02     11.49 o 
 -11  -5   6        1.43        1.61      4.77 o 
 -10  -5   6      117.87      147.97      8.31 o 
  -9  -5   6      133.72      139.49      7.45 o 
  -8  -5   6       80.74       65.27      8.15 o 
  -7  -5   6     1303.85     1354.74     32.82 o 
  -6  -5   6       20.81       22.23      3.08 o 
  -5  -5   6      136.03       92.32      3.50 o 
  -4  -5   6      784.24      892.40     16.24 o 
  -3  -5   6      267.73      234.53      4.63 o 
  -2  -5   6     2504.02     2810.14     34.22 o 
  -1  -5   6      316.27      278.14      5.51 o 
   0  -5   6     3384.74     3329.17     52.49 o 
   1  -5   6       17.73       19.56      2.49 o 
   2  -5   6      192.54      195.20      4.14 o 
   3  -5   6      896.95      880.52     11.56 o 
   4  -5   6       67.12       71.70      3.44 o 
   5  -5   6     1080.76      996.99     16.11 o 
   6  -5   6      772.91      818.21     16.78 o 
   7  -5   6     1910.16     1905.79     43.56 o 
   8  -5   6      953.60      969.87     23.03 o 
   9  -5   6      462.68      418.30     14.62 o 
 -12  -4   6     1211.31     1193.63     47.86 o 
 -11  -4   6     1293.99     1360.18     51.69 o 
 -10  -4   6     2078.68     1829.63     44.66 o 
  -9  -4   6     2983.41     2979.97     64.29 o 
  -8  -4   6     2794.45     2632.06     39.05 o 
  -7  -4   6     1974.27     2045.20     44.26 o 
  -6  -4   6     7938.24     7864.27    103.99 o 
  -5  -4   6     7190.81     7123.01     84.26 o 
  -4  -4   6    10777.56    11496.19    112.03 o 
  -3  -4   6     6037.77     6112.32     63.73 o 
  -2  -4   6     5006.40     4702.45     53.83 o 
  -1  -4   6    10447.31    10831.29    138.91 o 
   0  -4   6     8788.36     9374.98    138.69 o 
   1  -4   6     1998.82     1893.83     27.82 o 
   2  -4   6     6519.72     6709.32     66.49 o 
   3  -4   6     3093.91     3000.31     33.95 o 
   4  -4   6     4747.53     4943.59     54.40 o 
   5  -4   6     1762.14     1664.96     23.33 o 
   6  -4   6     3675.03     3552.18     59.83 o 
   7  -4   6     1712.73     1578.59     30.82 o 
   8  -4   6     1534.36     1515.91     30.88 o 
   9  -4   6     1197.54     1246.35     27.71 o 
  10  -4   6      679.12      636.22     18.50 o 
 -12  -3   6       95.67      118.69     15.32 o 
 -11  -3   6      180.73      165.60     16.27 o 
 -10  -3   6        2.63        0.33      3.05 o 
  -9  -3   6     1220.36     1206.39     25.11 o 
  -8  -3   6       74.44       65.66      5.63 o 
  -7  -3   6      415.38      426.80      9.58 o 
  -6  -3   6       46.68       42.55      3.01 o 
  -5  -3   6      879.28      943.33     15.59 o 
  -4  -3   6      461.23      494.86      8.14 o 
  -3  -3   6      262.40      365.89      6.68 o 
  -2  -3   6     1232.40     1668.90     33.07 o 
  -1  -3   6       16.95       54.60      2.04 o 
   0  -3   6     3552.16     3989.59     77.02 o 
   1  -3   6      246.16      265.33      7.14 o 
   2  -3   6     3662.35     3772.46     41.14 o 
   3  -3   6     4862.52     5192.29     55.99 o 
   4  -3   6     3318.39     3440.18     38.54 o 
   5  -3   6       21.21       27.78      4.79 o 
   6  -3   6       58.98       75.25      4.57 o 
   7  -3   6      357.03      380.20     10.41 o 
   8  -3   6      976.84      938.07     21.45 o 
   9  -3   6      531.94      529.59     15.57 o 
  10  -3   6      177.21      202.77      9.85 o 
  11  -3   6      324.19      315.23     13.84 o 
 -12  -2   6     1025.10     1024.20     44.03 o 
 -11  -2   6      955.56     1056.75     43.07 o 
 -10  -2   6     1306.02     1259.67     47.86 o 
  -9  -2   6     2043.46     2159.23     39.29 o 
  -8  -2   6     3639.66     3568.34     58.86 o 
  -7  -2   6     2834.72     2653.54     38.56 o 
  -6  -2   6     4042.66     3957.66     48.75 o 
  -5  -2   6     8832.00     9182.42    109.44 o 
  -4  -2   6     5975.64     5618.11     73.98 o 
  -3  -2   6     3298.93     3250.77     39.09 o 
  -2  -2   6     5823.22     5678.65     94.16 o 
  -1  -2   6     3915.50     3937.35     46.05 o 
   0  -2   6     7950.78     8041.09     78.30 o 
   1  -2   6    11481.79    11612.94    114.91 o 
   2  -2   6    15751.43    16710.71    167.76 o 
   3  -2   6    16564.18    17107.03    164.99 o 
   4  -2   6     5771.19     6121.04     60.96 o 
   5  -2   6     5996.21     6065.84     65.80 o 
   6  -2   6     3923.21     4019.89     56.73 o 
   7  -2   6     4041.51     3906.36     56.13 o 
   8  -2   6      622.00      637.70     14.24 o 
   9  -2   6     1441.57     1422.82     39.36 o 
  10  -2   6     1065.03     1008.26     49.26 o 
  11  -2   6      774.23      774.49     20.99 o 
 -12  -1   6      250.01      281.42     22.02 o 
 -11  -1   6      301.83      274.72     21.06 o 
 -10  -1   6      325.89      313.96     21.06 o 
  -9  -1   6      436.39      462.07     13.49 o 
  -8  -1   6      710.89      739.35     18.37 o 
  -7  -1   6     1840.90     1854.28     28.52 o 
  -6  -1   6     1628.64     1785.41     24.01 o 
  -5  -1   6     1026.42      949.77     18.84 o 
  -4  -1   6      138.48      168.50      4.07 o 
  -3  -1   6     1331.52     1289.96     21.77 o 
  -2  -1   6      286.49      485.77     10.22 o 
  -1  -1   6     9608.82     9939.11    104.24 o 
   0  -1   6       95.68      162.36      2.70 o 
   1  -1   6       10.18       -1.72      1.32 o 
   2  -1   6     2863.08     3529.58     51.39 o 
   3  -1   6     3139.06     3012.05     39.84 o 
   4  -1   6       57.14        9.61      1.39 o 
   5  -1   6      242.02      295.29      5.28 o 
   6  -1   6      503.03      484.99     13.95 o 
   7  -1   6     1251.77     1259.18     21.72 o 
   8  -1   6      418.72      424.19     10.90 o 
   9  -1   6     1875.45     1790.88     34.25 o 
  10  -1   6      976.02      945.91     22.26 o 
  11  -1   6      296.61      241.00     10.86 o 
  12  -1   6      240.08      292.22     12.69 o 
 -11   0   6      698.48      759.06     35.42 o 
 -10   0   6     1560.67     1462.60     53.60 o 
  -9   0   6     1401.52     1433.88     51.69 o 
  -8   0   6     5720.44     5615.00     88.70 o 
  -7   0   6     6133.99     6196.65     89.80 o 
  -6   0   6     3571.82     3515.53     44.13 o 
  -5   0   6     8652.06     9266.69     98.47 o 
  -4   0   6     4332.96     3924.07     47.46 o 
  -3   0   6     6965.24     7597.54    116.93 o 
  -2   0   6    13097.53    13470.27    232.49 o 
  -1   0   6    11784.41    11654.18    148.96 o 
   0   0   6    10659.17    10657.51    104.29 o 
   1   0   6    12453.02    12955.20    126.29 o 
   2   0   6    16238.48    17056.84    165.94 o 
   3   0   6    11461.25    11444.84    151.49 o 
   4   0   6     4848.53     4637.42     85.87 o 
   5   0   6     1960.60     1872.65     24.77 o 
   6   0   6     6273.00     6176.08     83.28 o 
   7   0   6     3885.95     3678.71     52.56 o 
   8   0   6     3148.10     3058.12     45.40 o 
   9   0   6     2491.54     2437.98     38.11 o 
  10   0   6     1873.92     1804.26     35.00 o 
  11   0   6     1259.51     1240.45     27.44 o 
  12   0   6      986.60      976.42     24.32 o 
 -11   1   6      352.73      331.19     22.97 o 
 -10   1   6      832.37      811.70     36.37 o 
  -9   1   6      423.77      424.04     23.93 o 
  -8   1   6      615.11      570.44     18.12 o 
  -7   1   6      135.09      123.23      6.48 o 
  -6   1   6      270.95      298.86      6.86 o 
  -5   1   6      786.63      781.45     11.00 o 
  -4   1   6     1813.71     1924.33     22.53 o 
  -3   1   6      213.33      247.16      4.25 o 
  -2   1   6     2684.10     2512.44     34.54 o 
  -1   1   6       68.95       98.26      3.30 o 
   0   1   6       96.52       66.70      2.00 o 
   1   1   6       84.69       54.09      2.09 o 
   2   1   6       53.58       16.95      1.20 o 
   3   1   6      271.40      268.00      4.52 o 
   4   1   6      663.44     1014.67     13.30 o 
   5   1   6        5.70       22.06      2.03 o 
   6   1   6      728.08      684.00     13.01 o 
   7   1   6      226.10      200.93      6.51 o 
   8   1   6      865.94      904.95     17.29 o 
   9   1   6        9.24       10.08      3.57 o 
  10   1   6      656.02      618.05     16.58 o 
  11   1   6      152.12      152.21      8.84 o 
  12   1   6       38.66       32.78      5.88 o 
 -11   2   6      787.16      873.92     40.20 o 
 -10   2   6      945.54      991.66     42.12 o 
  -9   2   6      203.27      244.09     18.19 o 
  -8   2   6      596.32      637.49     29.67 o 
  -7   2   6     2722.80     2942.93     60.30 o 
  -6   2   6     1256.46     1257.55     16.91 o 
  -5   2   6      696.65      752.26     11.09 o 
  -4   2   6     2044.05     2049.40     24.23 o 
  -3   2   6     3720.52     3977.89     51.62 o 
  -2   2   6     6956.56     7124.51     75.68 o 
  -1   2   6     8883.10     8557.14     99.70 o 
   0   2   6    20651.62    20298.93    232.74 o 
   1   2   6    13544.44    13672.70    143.57 o 
   2   2   6     9585.16     9221.60     97.76 o 
   3   2   6     8759.08     8620.17     91.64 o 
   4   2   6    14103.02    14269.12    150.77 o 
   5   2   6     4519.14     4651.95     63.10 o 
   6   2   6     2294.07     2019.93     30.46 o 
   7   2   6     3963.64     3850.39     54.38 o 
   8   2   6     4231.94     4317.93     61.07 o 
   9   2   6     1933.62     1830.13     29.99 o 
  10   2   6      792.92      858.11     20.45 o 
  11   2   6      740.16      657.41     17.86 o 
  12   2   6     1101.61     1105.00     25.97 o 
  13   2   6      562.29      627.26     19.15 o 
 -10   3   6      805.96      822.23     38.29 o 
  -9   3   6      611.57      626.01     30.63 o 
  -8   3   6     1668.11     1827.29     62.22 o 
  -7   3   6      749.76      792.47     27.28 o 
  -6   3   6      694.32      699.17     13.07 o 
  -5   3   6      321.86      348.47      6.86 o 
  -4   3   6      398.47      416.44      7.21 o 
  -3   3   6     5754.24     6009.59     59.88 o 
  -2   3   6      531.91      527.74      9.04 o 
  -1   3   6     3614.62     3782.15     41.31 o 
   0   3   6     2476.09     2646.35     29.47 o 
   1   3   6     3904.85     4250.69     46.18 o 
   2   3   6     4388.59     4158.53     42.01 o 
   3   3   6      180.25      161.91      3.41 o 
   4   3   6     1153.18     1319.62     15.12 o 
   5   3   6       50.14       95.61      3.66 o 
   6   3   6        4.02       10.90      2.32 o 
   7   3   6      478.33      488.42     10.82 o 
   8   3   6        0.07        5.58      3.08 o 
   9   3   6      542.55      548.32     13.01 o 
  10   3   6       47.59       51.65      5.53 o 
  11   3   6       58.26       37.17      5.83 o 
  12   3   6      131.56      121.99     11.18 o 
  13   3   6      332.18      306.59     13.07 o 
  -9   4   6      408.96      462.33     26.80 o 
  -8   4   6       96.54      115.82     13.40 o 
  -7   4   6      875.99     1004.10     40.20 o 
  -6   4   6     2624.85     2707.16     40.14 o 
  -5   4   6     4811.52     4892.31     55.18 o 
  -4   4   6     3319.09     3292.04     34.93 o 
  -3   4   6     3061.66     3290.65     34.57 o 
  -2   4   6     2307.99     2398.21     27.56 o 
  -1   4   6     4013.32     4144.24     45.55 o 
   0   4   6     8830.89     8643.24     91.63 o 
   1   4   6     1255.23     1149.84     15.71 o 
   2   4   6    17535.19    17503.05    170.16 o 
   3   4   6    10093.81    10267.38    101.08 o 
   4   4   6     8284.38     8282.17     82.22 o 
   5   4   6     7914.89     8117.27     86.78 o 
   6   4   6      375.08      294.00      6.88 o 
   7   4   6     1502.42     1478.87     24.13 o 
   8   4   6     3372.53     3311.46     48.50 o 
   9   4   6     4782.20     4679.35     66.67 o 
  10   4   6     3993.20     3905.84     65.57 o 
  11   4   6     2176.39     2190.67     41.44 o 
  12   4   6     2703.24     2636.17     54.36 o 
  13   4   6     2297.38     2311.83     54.10 o 
  -9   5   6      491.43      522.63     28.72 o 
  -8   5   6     1110.82     1188.84     46.90 o 
  -7   5   6      697.65      689.18     31.59 o 
  -6   5   6     1470.42     1557.59     37.21 o 
  -5   5   6     3950.67     3999.98     50.55 o 
  -4   5   6     3069.47     3034.45     35.50 o 
  -3   5   6     3847.84     3922.34     41.08 o 
  -2   5   6     4051.46     4146.91     50.64 o 
  -1   5   6     3652.36     3714.74     41.65 o 
   0   5   6      106.15       96.49      2.95 o 
   1   5   6      286.66      235.53      8.72 o 
   2   5   6     1439.79     1391.98     17.35 o 
   3   5   6      358.41      386.61      6.20 o 
   4   5   6     1544.28     1403.85     17.66 o 
   5   5   6      677.99      669.35     10.12 o 
   6   5   6     2571.29     2651.59     31.14 o 
   7   5   6       13.93       10.40      3.08 o 
   8   5   6        8.02        6.64      3.40 o 
   9   5   6       28.96       19.34      4.14 o 
  10   5   6      129.56      135.36      7.91 o 
  11   5   6      118.49      120.93      8.09 o 
  12   5   6       48.80       46.56      6.75 o 
  13   5   6        4.68       -2.39      8.12 o 
  -8   6   6      280.65      327.36     22.97 o 
  -7   6   6      314.04      276.63     20.10 o 
  -6   6   6      882.48      840.61     24.70 o 
  -5   6   6      960.23      946.19     15.94 o 
  -4   6   6      318.54      325.75      7.24 o 
  -3   6   6     2352.05     2398.22     31.64 o 
  -2   6   6     3320.65     3349.52     42.18 o 
  -1   6   6     4504.58     4615.69     55.96 o 
   0   6   6     3743.88     3624.80     37.95 o 
   1   6   6      792.34      779.85     13.30 o 
   2   6   6     3899.86     3876.24     47.14 o 
   3   6   6     4386.41     4350.26     48.27 o 
   4   6   6     4730.73     4545.33     50.48 o 
   5   6   6     4779.82     4931.73     54.63 o 
   6   6   6     3798.86     3788.75     44.66 o 
   7   6   6     4794.27     4943.13     68.82 o 
   8   6   6     3686.76     3655.07     53.04 o 
   9   6   6     2692.50     2701.44     41.56 o 
  10   6   6     2180.79     2146.09     39.78 o 
  11   6   6     1010.81      937.88     22.66 o 
  12   6   6     1088.34     1133.10     26.53 o 
  13   6   6     1379.24     1400.86     60.30 o 
  -7   7   6      871.41      871.05     38.29 o 
  -6   7   6      856.83      898.50     52.17 o 
  -5   7   6      613.65      663.48     14.90 o 
  -4   7   6     2579.22     2605.48     32.32 o 
  -3   7   6     2174.79     2174.41     29.77 o 
  -2   7   6     2721.14     2722.85     39.93 o 
  -1   7   6     1695.83     1781.41     28.63 o 
   0   7   6     1745.47     1753.44     22.06 o 
   1   7   6     2980.26     3017.72     38.16 o 
   2   7   6     4282.21     4342.06     52.80 o 
   3   7   6     1139.28     1127.84     16.66 o 
   4   7   6     2444.30     2447.25     29.18 o 
   5   7   6     2608.12     2657.45     31.59 o 
   6   7   6     1792.53     1771.55     22.59 o 
   7   7   6     1300.41     1300.57     30.51 o 
   8   7   6      951.17      912.26     17.90 o 
   9   7   6      404.62      416.27     11.88 o 
  10   7   6       71.38       63.73      6.59 o 
  11   7   6       26.39       23.45      7.45 o 
  12   7   6        5.67       -3.10      7.08 o 
  13   7   6        1.08       -7.82      7.76 o 
  -7   8   6      169.15      195.27     18.19 o 
  -6   8   6      322.85      300.64     14.89 o 
  -5   8   6      638.44      663.83     22.34 o 
  -4   8   6      432.92      435.41     11.55 o 
  -3   8   6      388.16      414.84     10.85 o 
  -2   8   6     1305.24     1290.39     22.47 o 
  -1   8   6     2902.59     2815.27     37.13 o 
   0   8   6     1094.88     1075.58     17.02 o 
   1   8   6     1357.68     1349.46     19.75 o 
   2   8   6     2199.87     2173.46     29.01 o 
   3   8   6     2430.36     2419.10     31.82 o 
   4   8   6     1250.32     1223.85     18.18 o 
   5   8   6     1024.86     1024.91     14.79 o 
   6   8   6     2497.49     2430.68     29.89 o 
   7   8   6     3617.52     3572.36     45.77 o 
   8   8   6     3588.71     3535.90     52.09 o 
   9   8   6     4847.10     4535.96     74.21 o 
  10   8   6     3958.88     3893.50     80.51 o 
  11   8   6     1221.70     1196.10     55.04 o 
  12   8   6     1387.23     1305.12     98.11 o 
  13   8   6     1261.52     1183.61     78.97 o 
  -6   9   6     1177.30     1200.33     47.86 o 
  -5   9   6      778.15      808.98     52.17 o 
  -4   9   6     1281.54     1279.59     23.91 o 
  -3   9   6     1729.39     1739.89     44.63 o 
  -2   9   6     2174.30     2168.60     34.31 o 
  -1   9   6     1516.70     1461.54     22.32 o 
   0   9   6     1253.43     1204.82     21.28 o 
   1   9   6      347.86      316.05      8.69 o 
   2   9   6     2811.24     2750.08     40.41 o 
   3   9   6     2570.07     2520.39     37.42 o 
   4   9   6      815.96      820.08     15.60 o 
   5   9   6      666.05      658.38     13.53 o 
   6   9   6      802.69      793.69     14.21 o 
   7   9   6     1364.55     1463.00     24.98 o 
   8   9   6      760.69      825.17     20.34 o 
   9   9   6      423.96      452.47     20.10 o 
  10   9   6      292.90      285.05     14.17 o 
  11   9   6      458.02      454.51     18.53 o 
  12   9   6      201.79      192.27     13.19 o 
  13   9   6       29.61       36.79     10.53 o 
  -5  10   6      105.82      104.84     10.47 o 
  -4  10   6      367.82      367.82     26.32 o 
  -3  10   6      203.57      193.37      7.47 o 
  -2  10   6       15.60       11.60      3.79 o 
  -1  10   6       93.84       82.55      5.02 o 
   0  10   6       75.02       74.27      5.26 o 
   1  10   6       13.38       48.02     17.55 o 
   2  10   6       64.46       62.69      4.75 o 
   3  10   6      872.62      885.10     19.25 o 
   4  10   6     2551.67     2534.61     38.36 o 
   5  10   6     2521.59     2482.55     37.64 o 
   6  10   6     2670.44     2719.70     40.75 o 
   7  10   6      990.64     1015.16     21.80 o 
   8  10   6      915.91      889.34     26.00 o 
   9  10   6      463.23      472.92     18.12 o 
  10  10   6      501.58      754.78    138.79 o 
  11  10   6      508.34      521.10     20.27 o 
  12  10   6     1058.54      997.09     70.83 o 
  -3  11   6     1049.23     1116.72     32.78 o 
  -2  11   6     1655.24     1678.32     40.20 o 
  -1  11   6     1973.47     1947.06     55.92 o 
   0  11   6     2142.54     2144.03     34.91 o 
   1  11   6     2006.20     2002.84     32.89 o 
   2  11   6     1418.53     1474.71     25.70 o 
   3  11   6     2755.33     2733.64     41.73 o 
   4  11   6     2281.57     2260.27     35.50 o 
   5  11   6     1770.88     1808.85     29.75 o 
   6  11   6     1087.40     1104.67     23.71 o 
   7  11   6     1364.40     1296.76     26.64 o 
   8  11   6     1029.67     1026.47     28.71 o 
   9  11   6     1151.11     1108.92     31.05 o 
  10  11   6      689.03      713.80     23.96 o 
  11  11   6      491.08      457.02     21.54 o 
  12  11   6      712.45      714.49     34.94 o 
  -2  12   6       30.13       30.96      6.43 o 
  -1  12   6      163.04      170.67      8.43 o 
   0  12   6      269.76      242.19      9.52 o 
   1  12   6      541.78      528.09     13.80 o 
   2  12   6      165.38      164.53      7.47 o 
   3  12   6      974.92      932.75     21.69 o 
   4  12   6      780.69      790.37     16.95 o 
   5  12   6      160.41      165.52      8.68 o 
   6  12   6      133.25      140.82      7.74 o 
   7  12   6      764.78      778.71     19.28 o 
   8  12   6      901.33      921.73     27.36 o 
   9  12   6      785.54      725.72     23.96 o 
  10  12   6      440.65      462.09     19.21 o 
  11  12   6      584.19      584.48     22.31 o 
   0  13   6     1201.94     1247.17     24.91 o 
   1  13   6     1056.26     1077.94     22.19 o 
   2  13   6      763.02      731.04     17.19 o 
   3  13   6      458.94      454.10     14.64 o 
   4  13   6     1281.87     1304.63     28.67 o 
   5  13   6      912.76      904.37     22.05 o 
   6  13   6     1434.29     1517.72     31.46 o 
   7  13   6      942.60     1051.60     24.42 o 
   8  13   6      908.20      965.52     22.91 o 
   9  13   6      918.60      894.89     35.89 o 
  10  13   6      845.28      871.92     27.73 o 
   2  14   6       23.78       16.02      6.03 o 
   3  14   6       60.73       62.37      7.14 o 
   4  14   6      339.50      329.16     13.40 o 
   5  14   6      393.85      404.45     14.28 o 
   6  14   6      103.12      112.25     10.44 o 
   7  14   6      169.56      163.36      9.64 o 
   8  14   6      562.74      563.72     17.24 o 
  -5 -14   7      747.92      792.97     47.06 o 
  -4 -14   7      903.47      945.32     20.35 o 
  -8 -13   7      657.42      704.50     17.58 o 
  -7 -13   7      254.77      310.61     15.23 o 
  -6 -13   7      254.24      256.71     13.27 o 
  -5 -13   7      969.05      961.04     55.50 o 
  -4 -13   7      654.06      619.13     15.09 o 
  -3 -13   7      522.07      549.85     20.31 o 
  -2 -13   7      234.32      232.98     13.40 o 
  -1 -13   7      212.91      187.03      8.01 o 
   0 -13   7       53.64       70.38      5.57 o 
  -9 -12   7      330.70      370.90     12.37 o 
  -8 -12   7      315.47      325.95     11.16 o 
  -7 -12   7      567.87      571.98     16.65 o 
  -6 -12   7      798.05      841.06     20.72 o 
  -5 -12   7     1123.25     1150.53     25.33 o 
  -4 -12   7      715.52      715.91     15.76 o 
  -3 -12   7      623.34      598.80     14.03 o 
  -2 -12   7     1012.80     1076.74     20.75 o 
  -1 -12   7     1255.61     1230.41     22.87 o 
   0 -12   7     1600.02     1549.99     27.16 o 
   1 -12   7      788.38      800.58     17.02 o 
   2 -12   7      510.95      566.25     19.77 o 
 -10 -11   7      502.21      514.51     35.98 o 
  -9 -11   7      625.50      658.96     21.28 o 
  -8 -11   7     1587.63     1641.36     29.42 o 
  -7 -11   7     1907.83     1792.87     31.16 o 
  -6 -11   7     1385.15     1375.90     28.46 o 
  -5 -11   7      927.03      909.45     27.55 o 
  -4 -11   7     1747.14     1674.55     27.90 o 
  -3 -11   7     1222.47     1239.46     22.18 o 
  -2 -11   7      555.05      581.26     13.24 o 
  -1 -11   7      210.50      210.97      7.43 o 
   0 -11   7       45.64       50.46      4.43 o 
   1 -11   7      521.38      484.55     11.92 o 
   2 -11   7       96.96      103.96      6.36 o 
   3 -11   7       41.22       34.13      3.98 o 
 -11 -10   7      141.99      159.54     11.43 o 
 -10 -10   7      229.08      202.72     17.10 o 
  -9 -10   7      264.63      301.23     16.85 o 
  -8 -10   7      764.95      747.83     16.90 o 
  -7 -10   7      868.17      914.69     18.78 o 
  -6 -10   7     1400.04     1332.91     24.21 o 
  -5 -10   7     1811.31     1719.02     28.17 o 
  -4 -10   7      905.68      966.48     20.89 o 
  -3 -10   7      620.39      590.40     12.86 o 
  -2 -10   7      287.32      315.07     10.13 o 
  -1 -10   7      812.63      779.91     15.48 o 
   0 -10   7     1007.02      994.58     18.30 o 
   1 -10   7     1290.98     1293.04     22.57 o 
   2 -10   7     1171.99     1099.66     20.23 o 
   3 -10   7      468.18      465.44     10.81 o 
   4 -10   7      534.20      548.17     15.28 o 
   5 -10   7      676.13      713.69     22.20 o 
 -11  -9   7     1971.54     1932.03     38.85 o 
 -10  -9   7     1648.39     1670.75     34.09 o 
  -9  -9   7     1878.08     1937.33     45.59 o 
  -8  -9   7     2025.44     2078.21     38.96 o 
  -7  -9   7     2303.62     2269.32     36.18 o 
  -6  -9   7     2671.43     2671.15     40.74 o 
  -5  -9   7      369.92      376.31     10.50 o 
  -4  -9   7     2718.39     2789.06     41.00 o 
  -3  -9   7     2152.91     2213.16     33.71 o 
  -2  -9   7      767.08      762.49     17.98 o 
  -1  -9   7      215.25      201.78      6.27 o 
   0  -9   7      295.64      319.67     10.37 o 
   1  -9   7      973.55      945.06     14.89 o 
   2  -9   7     1064.13     1078.94     19.26 o 
   3  -9   7      442.38      431.40      9.86 o 
   4  -9   7      333.75      361.98      9.23 o 
   5  -9   7      292.78      298.53     11.23 o 
   6  -9   7      110.92       89.97      7.31 o 
 -12  -8   7        5.21        3.35      7.45 o 
 -11  -8   7      148.47      121.65     10.58 o 
 -10  -8   7      117.25      106.51      7.61 o 
  -9  -8   7      215.39      242.39      9.99 o 
  -8  -8   7      249.10      259.10      8.95 o 
  -7  -8   7       37.07       44.80      5.53 o 
  -6  -8   7     1343.56     1292.11     22.67 o 
  -5  -8   7     1115.60     1113.66     17.52 o 
  -4  -8   7      289.54      271.82      7.44 o 
  -3  -8   7     2080.34     2075.57     31.18 o 
  -2  -8   7      715.01      725.08     11.60 o 
  -1  -8   7     1337.22     1389.39     19.31 o 
   0  -8   7      577.53      581.80     11.41 o 
   1  -8   7      177.07      174.42      4.81 o 
   2  -8   7     2769.32     2708.04     36.33 o 
   3  -8   7     1039.87     1077.82     17.57 o 
   4  -8   7     1362.81     1313.89     20.77 o 
   5  -8   7      907.03      928.60     24.79 o 
   6  -8   7      543.34      551.05     15.92 o 
   7  -8   7      873.80      847.12     21.82 o 
 -12  -7   7     1055.57     1073.57     33.82 o 
 -11  -7   7     1884.20     1826.60     47.36 o 
 -10  -7   7     2987.19     2994.87     72.60 o 
  -9  -7   7     3952.22     4092.55     68.19 o 
  -8  -7   7     3738.13     3549.96     77.00 o 
  -7  -7   7     1519.40     1559.63     29.53 o 
  -6  -7   7     3865.36     3766.99     53.42 o 
  -5  -7   7     2382.12     2439.02     32.10 o 
  -4  -7   7     2875.11     2926.90     37.44 o 
  -3  -7   7     4563.56     4827.56     57.85 o 
  -2  -7   7     4138.53     4122.83     83.03 o 
  -1  -7   7     3154.80     3373.81     41.45 o 
   0  -7   7     3013.79     2928.90     36.28 o 
   1  -7   7     2199.35     2199.01     26.34 o 
   2  -7   7     1779.91     1738.89     21.88 o 
   3  -7   7     2267.34     2263.66     28.53 o 
   4  -7   7     1007.00     1010.90     16.91 o 
   5  -7   7      914.96      967.06     21.55 o 
   6  -7   7      585.53      551.70     18.64 o 
   7  -7   7      228.51      236.73     13.83 o 
   8  -7   7      489.41      495.88     16.19 o 
 -12  -6   7       19.05        9.57     10.53 o 
 -11  -6   7       46.10       49.26      8.44 o 
 -10  -6   7       26.06       29.67      6.77 o 
  -9  -6   7      293.75      236.35     14.36 o 
  -8  -6   7        0.86       -0.65      3.68 o 
  -7  -6   7       28.39       16.50      5.04 o 
  -6  -6   7      350.03      362.45     11.36 o 
  -5  -6   7      607.98      583.33     15.87 o 
  -4  -6   7       53.51       68.55      6.87 o 
  -3  -6   7      881.65      959.46     14.68 o 
  -2  -6   7     1119.95     1077.99     15.03 o 
  -1  -6   7     1004.06      969.75     13.52 o 
   0  -6   7     2404.99     2534.27     42.18 o 
   1  -6   7     1068.42     1021.49     25.38 o 
   2  -6   7     1440.04     1417.82     16.94 o 
   3  -6   7     2083.97     2089.08     23.81 o 
   4  -6   7     2824.19     2809.47     37.20 o 
   5  -6   7     2116.76     2038.17     32.76 o 
   6  -6   7     1420.98     1439.45     28.92 o 
   7  -6   7      813.74      761.23     22.75 o 
   8  -6   7     1018.04     1066.95     25.16 o 
 -12  -5   7     1542.01     1524.82     58.39 o 
 -11  -5   7     1523.95     1519.93     40.59 o 
 -10  -5   7     2047.51     2041.80     49.40 o 
  -9  -5   7     3449.07     3474.07     61.05 o 
  -8  -5   7     2098.85     2036.99     42.66 o 
  -7  -5   7     2408.33     2305.48     60.37 o 
  -6  -5   7     3837.47     3852.72     59.25 o 
  -5  -5   7     4727.87     4749.84     80.96 o 
  -4  -5   7     4584.32     4787.38     48.54 o 
  -3  -5   7     5844.89     5882.78     58.72 o 
  -2  -5   7    10391.49    10082.42    116.18 o 
  -1  -5   7     6417.96     7197.25     83.38 o 
   0  -5   7     4536.50     4453.36     69.08 o 
   1  -5   7     4196.41     4230.53     58.29 o 
   2  -5   7     2516.31     2519.56     27.09 o 
   3  -5   7     1019.66     1042.85     14.03 o 
   4  -5   7     1246.15     1256.63     18.70 o 
   5  -5   7      723.23      714.94     14.76 o 
   6  -5   7     1271.32     1303.37     26.22 o 
   7  -5   7     1342.44     1317.56     27.80 o 
   8  -5   7      726.92      776.23     20.10 o 
   9  -5   7     1154.15     1150.62     27.08 o 
 -12  -4   7       75.24       69.88     13.40 o 
 -11  -4   7       20.57       18.19     10.53 o 
 -10  -4   7       21.38       28.28     11.01 o 
  -9  -4   7      244.69      194.09      9.42 o 
  -8  -4   7      437.18      458.46     12.68 o 
  -7  -4   7        0.07       -1.20      3.21 o 
  -6  -4   7       14.31       24.86      3.18 o 
  -5  -4   7       49.08       56.40      5.53 o 
  -4  -4   7      754.08      835.91     13.05 o 
  -3  -4   7     1746.45     2003.68     45.96 o 
  -2  -4   7      207.93      172.25      3.92 o 
  -1  -4   7      297.52      313.41      5.15 o 
   0  -4   7       54.00       93.68      4.42 o 
   1  -4   7     1921.32     1808.48     55.65 o 
   2  -4   7     1062.61     1121.33     14.05 o 
   3  -4   7     1416.97     1520.05     18.65 o 
   4  -4   7     2051.39     2214.91     26.23 o 
   5  -4   7      683.21      646.34     15.29 o 
   6  -4   7     1539.71     1498.95     25.65 o 
   7  -4   7     1617.50     1480.03     29.70 o 
   8  -4   7      150.38      176.24      8.87 o 
   9  -4   7      709.42      728.33     19.54 o 
  10  -4   7      372.10      382.03     14.28 o 
 -12  -3   7      927.38      918.91     42.12 o 
 -11  -3   7     1541.33     1542.05     57.43 o 
 -10  -3   7     1113.27     1157.81     32.82 o 
  -9  -3   7     2510.25     2564.75     57.52 o 
  -8  -3   7     1610.43     1532.13     29.08 o 
  -7  -3   7     2039.70     1990.61     35.04 o 
  -6  -3   7     2651.02     2781.76     59.82 o 
  -5  -3   7     6775.72     6786.96    118.25 o 
  -4  -3   7     5141.41     5085.05     71.27 o 
  -3  -3   7     5055.61     4884.28     90.98 o 
  -2  -3   7     6165.94     6016.56    118.68 o 
  -1  -3   7    13204.30    14330.00    162.56 o 
   0  -3   7     7300.55     6868.89     72.94 o 
   1  -3   7     4042.30     4350.75     52.07 o 
   2  -3   7    11632.32    12338.28    129.15 o 
   3  -3   7     4282.37     4474.38     48.68 o 
   4  -3   7     5948.16     6084.98     77.89 o 
   5  -3   7     2050.10     1925.41     25.98 o 
   6  -3   7     4055.35     4054.87     57.99 o 
   7  -3   7     2787.41     2666.43     41.12 o 
   8  -3   7      812.49      866.04     20.49 o 
   9  -3   7      902.66      876.30     21.29 o 
  10  -3   7      690.53      695.25     19.38 o 
 -12  -2   7      283.86      241.21     21.06 o 
 -11  -2   7      250.35      264.19     21.06 o 
 -10  -2   7       12.81       16.27      9.57 o 
  -9  -2   7        9.23       11.49      5.41 o 
  -8  -2   7      875.44      900.59     25.72 o 
  -7  -2   7      391.47      362.84     10.42 o 
  -6  -2   7      278.47      291.75      7.54 o 
  -5  -2   7       94.70      147.37      4.82 o 
  -4  -2   7      164.92      181.17      4.56 o 
  -3  -2   7       89.90      104.55      4.04 o 
  -2  -2   7        0.07        6.42      2.28 o 
  -1  -2   7     3213.02     3420.34     34.50 o 
   0  -2   7     1389.66     1619.33     19.83 o 
   1  -2   7      751.79      747.59      8.35 o 
   2  -2   7      307.92      378.45      5.04 o 
   3  -2   7      856.22      901.07     13.15 o 
   4  -2   7      622.28      656.31      9.42 o 
   5  -2   7     1108.65     1106.26     14.65 o 
   6  -2   7      114.61      123.24      5.34 o 
   7  -2   7     1117.26     1050.29     19.47 o 
   8  -2   7      672.79      674.55     16.90 o 
   9  -2   7      870.53      840.26     20.40 o 
  10  -2   7      215.21      206.33     10.09 o 
  11  -2   7       49.55       44.52      6.59 o 
 -11  -1   7      552.69      553.26     30.63 o 
 -10  -1   7     1827.15     1816.76     64.13 o 
  -9  -1   7      831.93      860.28     32.07 o 
  -8  -1   7     2728.08     2650.66     58.54 o 
  -7  -1   7     1209.52     1252.77     35.89 o 
  -6  -1   7     2388.02     2305.94     39.02 o 
  -5  -1   7     1909.03     1855.62     35.86 o 
  -4  -1   7     7465.67     7767.55    116.13 o 
  -3  -1   7     8597.03     8752.00    231.79 o 
  -2  -1   7     8831.62     8922.87    105.88 o 
  -1  -1   7      962.24      909.23     15.80 o 
   0  -1   7     4744.47     4307.15     42.50 o 
   1  -1   7     8208.34     8898.79     86.24 o 
   2  -1   7     2932.11     2696.95     32.57 o 
   3  -1   7     1350.25     1200.71     18.78 o 
   4  -1   7     9310.26     9830.47    163.53 o 
   5  -1   7     4484.33     4573.49     87.11 o 
   6  -1   7     4203.07     4248.37     59.49 o 
   7  -1   7     2485.23     2379.51     38.68 o 
   8  -1   7     4047.42     3944.82     57.22 o 
   9  -1   7     3288.26     3027.26     52.66 o 
  10  -1   7     1111.15     1153.08     25.76 o 
  11  -1   7     1428.70     1414.10     30.74 o 
 -11   0   7      366.82      447.97     26.80 o 
 -10   0   7      380.03      382.88     24.89 o 
  -9   0   7     1675.09     1654.04     58.39 o 
  -8   0   7     1408.80     1347.70     34.85 o 
  -7   0   7     3067.34     3087.16     65.31 o 
  -6   0   7     1097.73     1039.82     20.70 o 
  -5   0   7       74.71       62.82      3.09 o 
  -4   0   7       31.43       46.15      2.64 o 
  -3   0   7       85.28       64.85      3.79 o 
  -2   0   7      611.16      598.39     10.40 o 
  -1   0   7      327.53      379.90      7.36 o 
   0   0   7      276.54      398.79      5.32 o 
   1   0   7     2535.21     2932.58     32.39 o 
   2   0   7      393.51      370.56      5.78 o 
   3   0   7        8.63        1.26      1.55 o 
   4   0   7       23.52       41.54      2.01 o 
   5   0   7     1187.85     1283.62     18.17 o 
   6   0   7     1022.03     1035.72     17.98 o 
   7   0   7       61.17       60.10      4.14 o 
   8   0   7      348.94      367.52     10.00 o 
   9   0   7      387.25      387.06     12.31 o 
  10   0   7      918.24      906.69     21.72 o 
  11   0   7      207.96      189.03      9.75 o 
  12   0   7       27.44       28.15      6.45 o 
 -11   1   7      794.64      872.01     40.20 o 
 -10   1   7      899.05      872.96     39.25 o 
  -9   1   7     1172.08     1135.24     44.99 o 
  -8   1   7     2646.00     2662.92     83.28 o 
  -7   1   7     6501.67     6496.63    144.54 o 
  -6   1   7     3032.60     2894.19     61.25 o 
  -5   1   7     2139.70     2230.92     28.47 o 
  -4   1   7     3255.07     3382.31     37.64 o 
  -3   1   7     5770.20     5799.68    106.52 o 
  -2   1   7     8203.02     8296.29    107.67 o 
  -1   1   7    10719.55    10809.41    160.26 o 
   0   1   7     7303.24     7459.72     79.94 o 
   1   1   7    16715.83    17271.94    168.48 o 
   2   1   7     7651.35     7490.01     79.87 o 
   3   1   7    15645.17    16015.61    168.51 o 
   4   1   7     8235.49     8755.04    152.11 o 
   5   1   7     5418.25     5310.36    105.66 o 
   6   1   7     4500.09     4432.23     61.19 o 
   7   1   7     4794.69     4747.82     65.95 o 
   8   1   7     3399.62     3399.13     49.68 o 
   9   1   7     2826.20     2654.27     41.08 o 
  10   1   7     1029.39     1051.67     24.43 o 
  11   1   7     1307.09     1146.78     25.96 o 
  12   1   7      714.33      728.79     27.84 o 
 -10   2   7      689.55      694.93     34.46 o 
  -9   2   7      437.11      387.67     23.93 o 
  -8   2   7     1033.70     1079.72     43.07 o 
  -7   2   7      475.64      481.47     24.89 o 
  -6   2   7      154.70      136.14     12.44 o 
  -5   2   7       41.12       49.03      5.14 o 
  -4   2   7     1527.64     1579.52     19.34 o 
  -3   2   7      485.22      458.22      6.88 o 
  -2   2   7     1270.30     1448.64     19.30 o 
  -1   2   7      624.49      664.30     10.04 o 
   0   2   7      816.63      712.03     12.99 o 
   1   2   7       58.81       57.30      4.47 o 
   2   2   7     1119.54     1142.37     14.16 o 
   3   2   7      254.84      308.53      5.41 o 
   4   2   7      451.34      494.29      8.08 o 
   5   2   7      253.75      293.92      7.27 o 
   6   2   7        7.08       29.84      3.16 o 
   7   2   7       42.52       40.12      3.88 o 
   8   2   7       54.64       53.17      4.27 o 
   9   2   7       31.02       32.66      4.48 o 
  10   2   7        7.02       -2.20      3.94 o 
  11   2   7      199.30      179.98      9.13 o 
  12   2   7      299.27      273.31     12.16 o 
 -10   3   7      290.00      323.53     22.97 o 
  -9   3   7      481.59      533.16     29.67 o 
  -8   3   7       93.13      100.51     13.40 o 
  -7   3   7      655.70      696.84     31.59 o 
  -6   3   7     3755.85     3890.18    103.38 o 
  -5   3   7     3728.74     3761.56     61.28 o 
  -4   3   7     2127.11     2106.28     25.26 o 
  -3   3   7     3404.15     3491.18     39.21 o 
  -2   3   7     5899.65     5945.67     58.75 o 
  -1   3   7     8809.60     8947.32     94.69 o 
   0   3   7     7108.60     7232.44     76.91 o 
   1   3   7     4756.30     4547.16     45.89 o 
   2   3   7    11593.85    11262.80    110.23 o 
   3   3   7    10100.83    10789.37    117.58 o 
   4   3   7    13299.01    13002.41    137.68 o 
   5   3   7     6572.47     6462.80     76.33 o 
   6   3   7     2222.04     2167.44     32.60 o 
   7   3   7     1863.66     1766.87     34.95 o 
   8   3   7     6920.25     6721.06     91.66 o 
   9   3   7     2888.78     2751.17     42.05 o 
  10   3   7     2780.60     2721.82     51.56 o 
  11   3   7     1401.04     1316.45     28.37 o 
  12   3   7     2103.76     2274.55     44.01 o 
  13   3   7     1509.54     1431.77     32.42 o 
  -9   4   7      804.59      858.61     39.25 o 
  -8   4   7      645.82      642.28     31.59 o 
  -7   4   7     1438.25     1476.00     53.60 o 
  -6   4   7     1378.15     1445.37     51.69 o 
  -5   4   7     2464.65     2420.06     49.92 o 
  -4   4   7     2795.46     2781.58     37.72 o 
  -3   4   7     2276.24     2350.82     25.50 o 
  -2   4   7     3038.80     3251.73     33.69 o 
  -1   4   7       33.26       33.16      3.52 o 
   0   4   7       54.29       42.08      2.13 o 
   1   4   7      431.78      372.44      6.38 o 
   2   4   7      107.50      101.63      2.92 o 
   3   4   7      901.22      924.92     11.54 o 
   4   4   7      830.53      761.93     10.78 o 
   5   4   7     2647.45     2700.25     31.24 o 
   6   4   7      678.64      668.77     13.24 o 
   7   4   7       61.63       63.19      4.56 o 
   8   4   7      123.47      119.09      6.03 o 
   9   4   7       52.38       51.84      4.94 o 
  10   4   7      133.55      136.26      7.87 o 
  11   4   7       69.30       67.88      6.75 o 
  12   4   7        0.35       -4.13      5.14 o 
  13   4   7       22.39       10.71      6.19 o 
  -9   5   7      757.96      819.36     38.29 o 
  -8   5   7      459.40      422.12     25.84 o 
  -7   5   7      303.84      347.46     22.02 o 
  -6   5   7      685.36      670.04     31.59 o 
  -5   5   7     1016.06     1030.06     26.68 o 
  -4   5   7      414.52      401.32     11.75 o 
  -3   5   7     1284.44     1314.92     16.15 o 
  -2   5   7     1499.29     1512.34     21.07 o 
  -1   5   7     2214.62     2233.43     26.52 o 
   0   5   7     5623.59     5477.97     59.73 o 
   1   5   7     3272.77     3229.49     39.92 o 
   2   5   7    11490.53    11607.18    122.72 o 
   3   5   7     4386.40     4433.62     45.72 o 
   4   5   7     3347.99     3114.15     52.85 o 
   5   5   7     5932.23     6118.07     66.67 o 
   6   5   7     2735.84     2762.00     35.38 o 
   7   5   7     2632.12     2586.07     38.83 o 
   8   5   7     1426.82     1425.06     29.37 o 
   9   5   7     3116.79     3040.72     46.01 o 
  10   5   7     2848.95     2911.78     51.39 o 
  11   5   7     1147.10     1058.08     26.49 o 
  12   5   7      643.03      723.21     20.07 o 
  13   5   7      849.94      848.79     34.01 o 
  -8   6   7      737.41      734.17     35.42 o 
  -7   6   7     1065.82     1149.59     45.95 o 
  -6   6   7      902.45      902.64     38.29 o 
  -5   6   7     1197.71     1265.09     32.47 o 
  -4   6   7      943.11      932.21     25.32 o 
  -3   6   7     2473.21     2448.90     32.13 o 
  -2   6   7     1871.34     1932.69     26.49 o 
  -1   6   7     1008.28     1061.56     13.70 o 
   0   6   7     2714.41     2729.24     31.93 o 
   1   6   7     2004.36     2064.50     27.10 o 
   2   6   7     5325.77     5494.88     65.37 o 
   3   6   7     3224.69     3372.19     38.50 o 
   4   6   7     2550.13     2587.07     30.48 o 
   5   6   7     1359.85     1457.87     18.98 o 
   6   6   7     2287.45     2274.29     30.10 o 
   7   6   7      614.93      598.18     13.10 o 
   8   6   7      477.27      458.77     11.56 o 
   9   6   7        5.13       -3.93      3.67 o 
  10   6   7        1.38       -0.34      7.30 o 
  11   6   7      180.62      173.26      9.57 o 
  12   6   7        5.37        5.26      5.32 o 
  13   6   7        0.23       -8.61      8.12 o 
  -7   7   7       97.15      117.74     15.32 o 
  -6   7   7      157.57      140.71     15.32 o 
  -5   7   7      355.09      353.63     15.22 o 
  -4   7   7      667.29      666.04     20.95 o 
  -3   7   7     1090.77     1043.02     19.09 o 
  -2   7   7     2308.13     2287.80     34.65 o 
  -1   7   7     2144.47     2130.94     28.90 o 
   0   7   7     2426.80     2441.54     32.08 o 
   1   7   7     3138.15     3199.56     40.47 o 
   2   7   7     4189.32     4152.54     50.91 o 
   3   7   7     3274.99     3235.71     40.72 o 
   4   7   7     2356.25     2408.22     29.05 o 
   5   7   7      963.68      988.40     14.24 o 
   6   7   7     2303.99     2295.88     30.79 o 
   7   7   7     1422.48     1384.36     23.87 o 
   8   7   7     1243.83     1286.05     27.63 o 
   9   7   7     3527.71     3408.86     51.02 o 
  10   7   7     2733.61     2624.10     47.50 o 
  11   7   7     2782.11     2854.75     51.75 o 
  12   7   7     1355.80     1329.95     61.26 o 
  13   7   7      697.96      675.87     28.24 o 
  -6   8   7      894.51      960.07     41.16 o 
  -5   8   7      742.36      769.15     24.70 o 
  -4   8   7      752.22      792.60     24.70 o 
  -3   8   7     1892.33     1966.41     56.95 o 
  -2   8   7     2093.42     2045.31     32.14 o 
  -1   8   7     2932.89     2842.04     37.72 o 
   0   8   7     3166.91     3136.16     45.31 o 
   1   8   7     1540.08     1529.24     26.17 o 
   2   8   7     2707.72     2639.61     34.48 o 
   3   8   7     2700.56     2660.41     34.72 o 
   4   8   7     1301.08     1284.44     19.21 o 
   5   8   7      508.08      521.86     10.36 o 
   6   8   7      723.10      754.83     13.33 o 
   7   8   7     1482.11     1424.90     24.56 o 
   8   8   7      961.86      990.12     19.21 o 
   9   8   7      324.79      292.42     10.98 o 
  10   8   7      367.52      334.90     15.52 o 
  11   8   7      368.53      369.38     16.88 o 
  12   8   7      186.42      145.86     11.83 o 
  13   8   7       82.18       95.36     11.51 o 
  -5   9   7      163.01      186.65     18.19 o 
  -4   9   7      647.83      571.05     51.69 o 
  -3   9   7      147.35      142.18     10.15 o 
  -2   9   7      221.41      238.58      7.42 o 
  -1   9   7      692.83      715.94     15.16 o 
   0   9   7      211.22      214.49      7.64 o 
   1   9   7     1839.04     1755.56     28.33 o 
   2   9   7       44.42       42.31      4.01 o 
   3   9   7      938.26      946.26     17.42 o 
   4   9   7     4361.85     4364.45     60.73 o 
   5   9   7     3413.71     3502.61     57.22 o 
   6   9   7     3956.62     3969.95     56.69 o 
   7   9   7     2379.23     2362.44     36.34 o 
   8   9   7     2132.00     2100.44     39.90 o 
   9   9   7     1682.44     1633.61     44.99 o 
  10   9   7      841.26      824.56     25.32 o 
  11   9   7      875.14      861.21     26.97 o 
  12   9   7     1182.26     1178.06    107.21 o 
  -4  10   7     1388.58     1354.19     55.04 o 
  -3  10   7     1312.27     1358.87     36.53 o 
  -2  10   7     1982.07     2154.88     50.75 o 
  -1  10   7     1192.27     1192.87     27.63 o 
   0  10   7     1371.16     1390.99     24.51 o 
   1  10   7      933.06      962.10     18.66 o 
   2  10   7     1371.82     1339.54     23.30 o 
   3  10   7     2016.88     2010.49     31.91 o 
   4  10   7     2913.82     2945.25     50.02 o 
   5  10   7     3105.16     3124.88     52.79 o 
   6  10   7     1678.87     1665.11     31.23 o 
   7  10   7     1183.06     1192.86     24.57 o 
   8  10   7      977.56     1036.49     29.01 o 
   9  10   7      359.89      346.02     15.39 o 
  10  10   7      457.67      484.99     19.21 o 
  11  10   7      150.18      192.69     14.84 o 
  12  10   7      142.51      139.84     12.13 o 
  -3  11   7       79.78       88.33     13.40 o 
  -2  11   7       16.94       19.62      7.18 o 
  -1  11   7       70.85       65.70      8.72 o 
   0  11   7      147.75      150.29      8.81 o 
   1  11   7      340.08      342.28     11.94 o 
   2  11   7      346.21      321.22     11.39 o 
   3  11   7      650.78      673.39     17.23 o 
   4  11   7      850.57      808.33     19.09 o 
   5  11   7      476.51      501.95     14.10 o 
   6  11   7      237.76      230.15      9.26 o 
   7  11   7      241.17      242.21      9.82 o 
   8  11   7      730.43      769.99     53.12 o 
   9  11   7      393.93      389.62     23.45 o 
  10  11   7     1534.82     1550.61     40.17 o 
  11  11   7     1086.96      973.74     41.64 o 
  -2  12   7     1448.00     1449.02    113.43 o 
  -1  12   7     1231.73     1234.54     80.88 o 
   0  12   7     1485.57     1512.50     32.19 o 
   1  12   7     1371.52     1386.02     53.92 o 
   2  12   7      572.19      593.77     19.78 o 
   3  12   7     1149.39     1121.50     26.70 o 
   4  12   7     1029.60     1071.00     41.31 o 
   5  12   7     1112.12     1120.48     24.82 o 
   6  12   7      951.67      924.23     21.65 o 
   7  12   7      972.95     1001.75     22.76 o 
   8  12   7      877.79      898.25     26.97 o 
   9  12   7      854.40      791.38     25.61 o 
  10  12   7      698.24      725.97     24.93 o 
  11  12   7      363.18      340.60     21.06 o 
   0  13   7        3.91       -6.70      6.77 o 
   1  13   7        1.10       -1.28      5.11 o 
   2  13   7       70.11       71.66      8.83 o 
   3  13   7      268.04      267.66     11.73 o 
   4  13   7      120.47      123.91      8.09 o 
   5  13   7      358.86      362.86     14.01 o 
   6  13   7      120.77      102.21      7.45 o 
   7  13   7        8.74        9.46      5.03 o 
   8  13   7      371.63      371.25     16.88 o 
   9  13   7      448.27      451.93     42.12 o 
   3  14   7      794.51      809.43     38.72 o 
   4  14   7     1149.45     1246.26     35.20 o 
   5  14   7     1125.22     1187.27     27.53 o 
   6  14   7      788.56      777.25     21.09 o 
   7  14   7      970.60     1054.52     38.88 o 
  -7 -13   8      584.43      589.60     15.81 o 
  -6 -13   8      662.54      657.84     18.26 o 
  -5 -13   8      981.41      960.09     27.75 o 
  -4 -13   8     1534.23     1496.76     31.06 o 
  -3 -13   8     1402.81     1427.36     26.18 o 
  -2 -13   8     1369.83     1364.76     25.32 o 
  -1 -13   8      850.18      811.29     17.60 o 
  -9 -12   8      663.45      655.67     26.80 o 
  -8 -12   8      611.50      670.75     17.00 o 
  -7 -12   8     1083.59     1030.74     21.69 o 
  -6 -12   8      543.95      574.19     20.95 o 
  -5 -12   8      304.25      304.76     11.52 o 
  -4 -12   8     1389.88     1412.32     29.08 o 
  -3 -12   8      843.96      914.98     20.31 o 
  -2 -12   8      587.85      527.74     13.03 o 
  -1 -12   8      174.25      194.35      7.59 o 
   0 -12   8      278.79      315.15      9.71 o 
   1 -12   8      164.11      148.27      6.67 o 
 -10 -11   8      120.24      105.30      8.31 o 
  -9 -11   8      395.20      425.15     17.34 o 
  -8 -11   8      258.09      265.19     11.31 o 
  -7 -11   8      227.37      218.60      9.00 o 
  -6 -11   8      664.30      664.24     15.88 o 
  -5 -11   8      372.43      410.24     13.09 o 
  -4 -11   8      784.63      826.70     19.29 o 
  -3 -11   8      526.83      554.53     12.95 o 
  -2 -11   8     1094.45     1121.01     20.55 o 
  -1 -11   8     1082.49     1065.66     21.83 o 
   0 -11   8     1663.39     1735.12     29.00 o 
   1 -11   8      872.71      819.43     16.69 o 
   2 -11   8     1432.71     1495.51     23.82 o 
   3 -11   8      944.33      958.05     23.63 o 
 -10 -10   8      667.26      642.55     18.70 o 
  -9 -10   8      619.18      674.55     16.59 o 
  -8 -10   8     1658.75     1608.35     43.48 o 
  -7 -10   8     2110.14     1981.29     33.27 o 
  -6 -10   8     1299.06     1311.89     24.13 o 
  -5 -10   8      916.83      888.58     20.31 o 
  -4 -10   8     1436.17     1442.65     24.55 o 
  -3 -10   8     3123.24     3108.29     45.73 o 
  -2 -10   8     1266.77     1265.65     21.90 o 
  -1 -10   8      796.54      859.91     16.65 o 
   0 -10   8      708.78      698.68     14.36 o 
   1 -10   8      681.69      651.19     13.84 o 
   2 -10   8      372.38      392.84     15.42 o 
   3 -10   8      533.42      501.29     15.86 o 
   4 -10   8      181.26      178.55      8.66 o 
 -11  -9   8       61.04       63.25     14.84 o 
 -10  -9   8      140.90      145.19     11.83 o 
  -9  -9   8      309.85      288.56     11.50 o 
  -8  -9   8      816.36      818.36     17.72 o 
  -7  -9   8      559.93      573.83     13.97 o 
  -6  -9   8     1837.48     1883.83     31.11 o 
  -5  -9   8     2159.57     2154.43     33.99 o 
  -4  -9   8      507.18      500.13     11.34 o 
  -3  -9   8     1185.17     1215.49     28.42 o 
  -2  -9   8       23.08       24.98      3.16 o 
  -1  -9   8       62.06       61.36      3.90 o 
   0  -9   8      629.99      628.50     13.68 o 
   1  -9   8     1162.64     1151.62     19.94 o 
   2  -9   8     1467.24     1416.32     21.65 o 
   3  -9   8      838.07      842.81     15.14 o 
   4  -9   8      758.30      787.03     19.00 o 
   5  -9   8      873.90      856.91     22.16 o 
 -11  -8   8      853.55      863.34     29.44 o 
 -10  -8   8     1629.97     1606.88     42.64 o 
  -9  -8   8     1210.17     1222.20     34.50 o 
  -8  -8   8     1830.09     1815.87     30.71 o 
  -7  -8   8     2350.80     2451.59     43.70 o 
  -6  -8   8     4439.52     4415.00     80.82 o 
  -5  -8   8     3381.34     3324.54     55.36 o 
  -4  -8   8     1357.17     1412.69     21.05 o 
  -3  -8   8     1240.90     1236.31     20.47 o 
  -2  -8   8     3671.34     3799.22     51.97 o 
  -1  -8   8     1890.53     1858.39     26.85 o 
   0  -8   8     1291.99     1284.24     18.09 o 
   1  -8   8     1095.67     1127.65     13.96 o 
   2  -8   8     1440.04     1406.14     19.69 o 
   3  -8   8     1546.84     1461.88     22.00 o 
   4  -8   8      578.26      582.82     12.76 o 
   5  -8   8      187.41      198.53     10.51 o 
   6  -8   8      264.07      279.02     12.07 o 
 -11  -7   8      159.06      159.49     12.18 o 
 -10  -7   8      259.14      272.97     14.89 o 
  -9  -7   8       99.41       91.79      9.12 o 
  -8  -7   8      413.82      370.70     11.65 o 
  -7  -7   8      464.71      442.18     32.50 o 
  -6  -7   8        6.26        5.74      2.26 o 
  -5  -7   8       12.33       11.45      2.32 o 
  -4  -7   8      579.67      582.25     11.04 o 
  -3  -7   8      744.91      726.31     13.57 o 
  -2  -7   8      845.96      841.25     12.78 o 
  -1  -7   8     1073.91     1168.41     16.21 o 
   0  -7   8     1240.02     1230.12     24.32 o 
   1  -7   8     3519.87     3610.62     52.41 o 
   2  -7   8     1871.62     1845.81     21.48 o 
   3  -7   8     1579.78     1557.60     22.96 o 
   4  -7   8     1204.31     1279.52     21.80 o 
   5  -7   8       23.07       18.62      4.18 o 
   6  -7   8      751.52      834.14     19.98 o 
   7  -7   8      719.59      706.55     39.97 o 
 -11  -6   8     1575.80     1650.32     43.98 o 
 -10  -6   8     1642.29     1703.54     49.77 o 
  -9  -6   8     2499.64     2400.21     55.50 o 
  -8  -6   8     1900.22     1857.83     34.80 o 
  -7  -6   8     1627.34     1616.18     30.26 o 
  -6  -6   8     2403.75     2309.37     39.82 o 
  -5  -6   8     2672.60     2667.35     60.83 o 
  -4  -6   8     4985.51     4877.32     59.70 o 
  -3  -6   8     3980.01     4127.43     51.88 o 
  -2  -6   8     4235.85     4313.97     56.22 o 
  -1  -6   8     3446.15     3623.79     48.51 o 
   0  -6   8      611.97      598.19     12.40 o 
   1  -6   8      117.74      131.49      5.46 o 
   2  -6   8      441.08      441.93      8.34 o 
   3  -6   8     2093.13     2176.96     26.52 o 
   4  -6   8     1673.10     1679.81     24.20 o 
   5  -6   8      865.86      905.60     19.84 o 
   6  -6   8     1003.89     1023.94     22.38 o 
   7  -6   8      593.76      628.45     17.17 o 
   8  -6   8      382.54      371.94     13.38 o 
 -12  -5   8      105.11      105.29     15.32 o 
 -11  -5   8       77.38       71.14     11.01 o 
 -10  -5   8       41.07       44.06     10.05 o 
  -9  -5   8       23.06       24.54     13.88 o 
  -8  -5   8      719.52      737.71     63.18 o 
  -7  -5   8       17.56       18.71      5.52 o 
  -6  -5   8       70.89       66.14      4.63 o 
  -5  -5   8      179.81      193.46      6.17 o 
  -4  -5   8      741.75      790.97     20.45 o 
  -3  -5   8        8.62       12.57      2.06 o 
  -2  -5   8      618.06      627.64      9.12 o 
  -1  -5   8     1428.52     1617.51     21.17 o 
   0  -5   8       14.68       28.14      3.47 o 
   1  -5   8      294.43      318.11     11.20 o 
   2  -5   8      143.15      136.20      5.34 o 
   3  -5   8      264.13      294.56      6.32 o 
   4  -5   8     2382.67     2514.54     33.28 o 
   5  -5   8     1226.01     1212.01     21.58 o 
   6  -5   8      745.02      798.08     17.48 o 
   7  -5   8      405.22      343.74     11.68 o 
   8  -5   8      579.15      621.26     25.03 o 
   9  -5   8      664.81      619.34     18.26 o 
 -11  -4   8     1400.01     1464.94     52.17 o 
 -10  -4   8     1159.77     1089.40     34.94 o 
  -9  -4   8     2469.42     2391.47     55.16 o 
  -8  -4   8     5839.74     5608.27    116.78 o 
  -7  -4   8     6171.00     6033.83    117.43 o 
  -6  -4   8     6381.22     6182.53     94.97 o 
  -5  -4   8     4089.12     4002.71     63.07 o 
  -4  -4   8     4614.79     4599.73     66.56 o 
  -3  -4   8     5344.88     5373.02     79.52 o 
  -2  -4   8    11139.47    11696.54    153.49 o 
  -1  -4   8     7342.03     7526.76     86.97 o 
   0  -4   8     6110.06     5957.76     92.56 o 
   1  -4   8     3487.00     3812.59     52.44 o 
   2  -4   8     2904.28     3043.82     42.98 o 
   3  -4   8     2854.35     2892.64     33.01 o 
   4  -4   8     1638.93     1586.93     18.61 o 
   5  -4   8     2095.78     2125.97     29.79 o 
   6  -4   8     1864.25     1927.04     31.34 o 
   7  -4   8      857.12      846.38     19.84 o 
   8  -4   8     1244.22     1235.33     26.69 o 
   9  -4   8      685.60      625.89     20.95 o 
  10  -4   8      716.11      737.59     20.66 o 
 -11  -3   8      326.95      290.03     22.02 o 
 -10  -3   8        3.13        2.48      5.72 o 
  -9  -3   8       16.52        4.85      5.29 o 
  -8  -3   8      603.52      589.48     20.31 o 
  -7  -3   8      758.32      669.58     35.89 o 
  -6  -3   8       56.86       57.50      6.40 o 
  -5  -3   8       10.98       12.05      5.28 o 
  -4  -3   8      151.53      208.60      5.35 o 
  -3  -3   8      365.55      467.00      8.13 o 
  -2  -3   8      245.21      223.37      4.39 o 
  -1  -3   8      325.84      332.83      5.51 o 
   0  -3   8     2779.60     2739.66     28.42 o 
   1  -3   8     1178.91     1221.30     17.35 o 
   2  -3   8      465.43      489.62      6.38 o 
   3  -3   8      488.95      484.42     11.62 o 
   4  -3   8      755.79      777.84     10.29 o 
   5  -3   8     2223.20     2175.13     33.45 o 
   6  -3   8     1159.44     1172.86     21.10 o 
   7  -3   8      573.09      525.21     14.21 o 
   8  -3   8      605.73      669.43     17.56 o 
   9  -3   8      546.67      514.51     15.57 o 
  10  -3   8      709.09      696.43     19.46 o 
 -11  -2   8      737.19      798.30     38.29 o 
 -10  -2   8     1190.41     1058.66     44.03 o 
  -9  -2   8     1038.65     1038.03     30.11 o 
  -8  -2   8     1320.77     1401.34     35.87 o 
  -7  -2   8     5489.24     5531.75    108.97 o 
  -6  -2   8     1219.26     1087.33     28.08 o 
  -5  -2   8     5440.49     5018.76     97.47 o 
  -4  -2   8     6263.28     6490.57    156.98 o 
  -3  -2   8     6083.24     6265.67    147.55 o 
  -2  -2   8     5882.18     6021.97     59.65 o 
  -1  -2   8     2304.32     2227.72     25.04 o 
   0  -2   8    11060.99    11212.45    101.42 o 
   1  -2   8     3807.27     4274.79     42.80 o 
   2  -2   8     6129.06     6079.12     61.74 o 
   3  -2   8     8276.75     8587.54     94.87 o 
   4  -2   8     8060.70     8395.62    132.42 o 
   5  -2   8     5505.49     5386.92     73.68 o 
   6  -2   8     2016.63     2057.99     32.04 o 
   7  -2   8     4215.64     4124.49     59.44 o 
   8  -2   8     1732.95     1672.74     32.48 o 
   9  -2   8      916.07      845.50     20.57 o 
  10  -2   8      611.26      667.19     18.57 o 
  11  -2   8      517.12      547.95     17.06 o 
 -11  -1   8      432.63      439.35     27.76 o 
 -10  -1   8      389.52      330.23     22.97 o 
  -9  -1   8      471.84      511.17     19.63 o 
  -8  -1   8      734.70      697.80     22.34 o 
  -7  -1   8     1126.13     1066.30     28.76 o 
  -6  -1   8      791.71      741.46     21.66 o 
  -5  -1   8       91.01       81.19      6.40 o 
  -4  -1   8      230.79      241.76     11.49 o 
  -3  -1   8      143.07      144.54     10.53 o 
  -2  -1   8      124.19      120.24      6.11 o 
  -1  -1   8      889.89     1033.05     16.20 o 
   0  -1   8      228.84      295.82      4.35 o 
   1  -1   8        1.70        9.42      2.02 o 
   2  -1   8       28.34       28.38      2.07 o 
   3  -1   8      599.55      707.57     15.94 o 
   4  -1   8       63.90       48.74      2.25 o 
   5  -1   8     1111.62     1065.90     18.06 o 
   6  -1   8      384.77      372.13      9.34 o 
   7  -1   8      889.97      891.15     17.13 o 
   8  -1   8      630.56      569.57     13.31 o 
   9  -1   8      866.14      775.12     19.12 o 
  10  -1   8      177.63      208.10     12.95 o 
  11  -1   8      186.76      163.71     13.08 o 
 -11   0   8      719.00      782.99     38.29 o 
 -10   0   8     1594.88     1515.24     57.43 o 
  -9   0   8     1418.02     1409.95     53.60 o 
  -8   0   8     1959.41     1927.22     46.36 o 
  -7   0   8     3024.72     2989.33     75.62 o 
  -6   0   8      751.41      705.29     21.31 o 
  -5   0   8      574.13      603.04     18.27 o 
  -4   0   8     2652.05     2641.56     54.82 o 
  -3   0   8     8138.44     8023.43    149.58 o 
  -2   0   8     7125.55     7430.77    105.28 o 
  -1   0   8     6717.59     6688.58     87.34 o 
   0   0   8     7521.49     7629.51     80.63 o 
   1   0   8     3662.68     3630.59     36.81 o 
   2   0   8     9857.33     9685.33     95.14 o 
   3   0   8     2891.64     2960.12     38.44 o 
   4   0   8     8906.27     8986.84    128.66 o 
   5   0   8     2758.19     2531.94     36.88 o 
   6   0   8     2860.56     2830.10     41.30 o 
   7   0   8     3891.36     3765.51     53.97 o 
   8   0   8     3951.97     3727.15     64.93 o 
   9   0   8     2782.80     2731.94     48.24 o 
  10   0   8     1279.56     1225.52     26.87 o 
  11   0   8     1193.99     1169.41     26.87 o 
 -10   1   8      500.92      494.87     28.72 o 
  -9   1   8      258.32      276.63     21.06 o 
  -8   1   8      446.84      480.51     26.80 o 
  -7   1   8      634.08      605.74     20.64 o 
  -6   1   8      699.66      722.07     21.99 o 
  -5   1   8      140.51      140.46      8.44 o 
  -4   1   8      772.43      779.29     23.50 o 
  -3   1   8      217.90      210.94     10.01 o 
  -2   1   8     2101.17     2124.52     34.93 o 
  -1   1   8      209.46      222.40      6.59 o 
   0   1   8      369.68      347.47      5.61 o 
   1   1   8      432.73      465.36      6.31 o 
   2   1   8      488.82      626.85      8.83 o 
   3   1   8       22.78       17.42      2.58 o 
   4   1   8      396.44      376.19      7.13 o 
   5   1   8      159.26      159.92      5.34 o 
   6   1   8      830.56      789.09     14.78 o 
   7   1   8       51.49       56.39      4.27 o 
   8   1   8      345.45      341.79     16.03 o 
   9   1   8       29.81       24.23      4.77 o 
  10   1   8       79.56       95.87      6.99 o 
  11   1   8      119.25       96.41      7.50 o 
  12   1   8       28.62       38.49      6.16 o 
 -10   2   8      454.99      479.56     29.67 o 
  -9   2   8      505.95      613.56     31.59 o 
  -8   2   8      994.31      992.61     41.16 o 
  -7   2   8      717.86      716.69     37.33 o 
  -6   2   8     3964.87     3959.30    128.26 o 
  -5   2   8      949.94      945.72     25.72 o 
  -4   2   8      798.16      801.34     17.64 o 
  -3   2   8     2765.23     2677.03     51.15 o 
  -2   2   8     5503.42     5816.92     77.27 o 
  -1   2   8    11854.70    11846.33    152.55 o 
   0   2   8     3783.02     3556.67     48.46 o 
   1   2   8     3235.92     3041.14     33.81 o 
   2   2   8     7711.59     7827.83     83.71 o 
   3   2   8     7384.71     8051.72     86.29 o 
   4   2   8     5334.52     5000.49     70.27 o 
   5   2   8     2774.61     2877.54     41.10 o 
   6   2   8     4302.85     4380.71     60.94 o 
   7   2   8     2224.29     2252.68     34.39 o 
   8   2   8     1996.32     1948.45     31.39 o 
   9   2   8     2945.04     2757.34     48.07 o 
  10   2   8     1871.83     1857.93     35.73 o 
  11   2   8     1820.52     1677.77     34.25 o 
  12   2   8     1224.70     1285.86     38.95 o 
  -9   3   8      656.74      811.70     38.29 o 
  -8   3   8      891.80      816.49     37.33 o 
  -7   3   8     1132.47     1067.28     43.07 o 
  -6   3   8     1623.55     1607.09     39.59 o 
  -5   3   8     1556.77     1628.08     38.91 o 
  -4   3   8       54.04       51.31      4.28 o 
  -3   3   8      257.80      297.95      7.02 o 
  -2   3   8     1183.47     1234.79     19.91 o 
  -1   3   8     4250.53     4255.47     51.71 o 
   0   3   8      995.61      929.22     12.95 o 
   1   3   8        9.09       19.66      4.29 o 
   2   3   8      181.09      192.74      4.18 o 
   3   3   8      114.07       90.57      3.03 o 
   4   3   8      117.69      154.70      7.55 o 
   5   3   8      205.21      200.28      4.90 o 
   6   3   8      117.83      119.35      5.34 o 
   7   3   8      375.46      362.52      9.51 o 
   8   3   8      726.27      689.63     14.67 o 
   9   3   8      997.07      940.76     18.70 o 
  10   3   8        2.46        4.04      4.51 o 
  11   3   8       52.49       54.63      7.24 o 
  12   3   8       51.53       62.08      7.19 o 
  -9   4   8      329.96      369.48     24.89 o 
  -8   4   8      216.50      197.18     18.19 o 
  -7   4   8      635.56      639.41     31.59 o 
  -6   4   8     1001.07      899.77     37.33 o 
  -5   4   8     2722.87     2790.18     60.57 o 
  -4   4   8     1110.87     1127.20     23.11 o 
  -3   4   8     3117.74     3228.92     53.19 o 
  -2   4   8     4114.03     4128.51     57.06 o 
  -1   4   8     4488.67     4402.04     48.53 o 
   0   4   8     9364.76     9557.34    110.94 o 
   1   4   8     7725.00     7702.60     90.23 o 
   2   4   8     2322.60     2416.48     26.01 o 
   3   4   8     6718.46     6727.06     67.37 o 
   4   4   8     2127.11     2023.64     26.79 o 
   5   4   8     5488.83     5760.73     74.60 o 
   6   4   8     7578.38     7545.67    101.33 o 
   7   4   8     4899.00     4886.31     68.22 o 
   8   4   8     7260.14     7312.69     99.53 o 
   9   4   8     4000.14     3784.24     55.67 o 
  10   4   8     3771.26     3623.60     61.89 o 
  11   4   8     1684.67     1672.45     34.25 o 
  12   4   8      761.51      708.25     19.89 o 
  -8   5   8      971.24     1002.19     44.03 o 
  -7   5   8     1301.87     1308.49     50.73 o 
  -6   5   8     1900.87     1900.04     65.09 o 
  -5   5   8     1930.63     1991.93     66.05 o 
  -4   5   8     2007.37     1999.67     44.61 o 
  -3   5   8     1970.72     1984.20     35.69 o 
  -2   5   8      712.32      702.04     15.97 o 
  -1   5   8       95.77      100.85      4.39 o 
   0   5   8     1168.79     1207.10     20.59 o 
   1   5   8      276.19      259.39      5.31 o 
   2   5   8      976.35      884.26     12.30 o 
   3   5   8     1498.67     1510.58     19.04 o 
   4   5   8     2778.17     2784.74     35.28 o 
   5   5   8     1268.90     1296.82     18.68 o 
   6   5   8      935.55      950.01     17.42 o 
   7   5   8        3.16        9.35      5.32 o 
   8   5   8        3.32       -4.20      3.50 o 
   9   5   8       52.44       56.12      5.34 o 
  10   5   8        0.71       -6.20      4.51 o 
  11   5   8       40.56       34.18      6.19 o 
  12   5   8        0.69       -2.87      5.07 o 
  -7   6   8      390.53      397.24     24.89 o 
  -6   6   8       10.37        3.83      8.61 o 
  -5   6   8      821.58      879.66     37.33 o 
  -4   6   8     1488.69     1523.08     36.85 o 
  -3   6   8      501.40      513.49     44.51 o 
  -2   6   8     2605.87     2529.60     44.01 o 
  -1   6   8      845.42      836.32     13.60 o 
   0   6   8     3861.31     3855.87     43.79 o 
   1   6   8     2805.11     2751.16     32.12 o 
   2   6   8     2414.21     2409.60     31.20 o 
   3   6   8     4930.77     4960.27     55.03 o 
   4   6   8     3808.34     3841.98     47.51 o 
   5   6   8     3962.52     4143.68     51.18 o 
   6   6   8     3153.01     3185.88     53.74 o 
   7   6   8     1224.72     1229.26     21.85 o 
   8   6   8     1725.39     1757.03     29.13 o 
   9   6   8     1649.54     1672.87     29.61 o 
  10   6   8     3339.20     3257.22     56.71 o 
  11   6   8     1431.67     1466.99     30.94 o 
  12   6   8     1391.06     1380.61     30.56 o 
  -7   7   8     1068.85     1108.44     46.90 o 
  -6   7   8      696.52      710.24     34.46 o 
  -5   7   8      968.31      962.94     40.20 o 
  -4   7   8      653.47      666.08     21.25 o 
  -3   7   8     1701.31     1682.72     39.92 o 
  -2   7   8     2560.35     2537.55     54.48 o 
  -1   7   8     2294.65     2294.72     40.52 o 
   0   7   8     2501.58     2520.07     36.94 o 
   1   7   8      403.37      414.10      8.68 o 
   2   7   8     4005.42     3971.49     49.10 o 
   3   7   8     3672.91     3642.48     50.55 o 
   4   7   8     1246.71     1234.99     18.43 o 
   5   7   8     1085.68     1083.90     16.86 o 
   6   7   8     1429.16     1430.72     25.53 o 
   7   7   8     2169.64     2088.82     42.00 o 
   8   7   8      504.07      488.13     12.17 o 
   9   7   8      115.22      117.47      7.28 o 
  10   7   8       73.72       71.03      7.31 o 
  11   7   8      196.38      192.68     16.76 o 
  12   7   8      143.54      119.15     11.83 o 
  -6   8   8       69.93       70.83     13.40 o 
  -5   8   8      129.23      145.49     15.32 o 
  -4   8   8      665.77      657.00     21.99 o 
  -3   8   8      500.62      536.20     18.95 o 
  -2   8   8      439.76      443.22     16.57 o 
  -1   8   8     1158.70     1134.13     45.95 o 
   0   8   8     2141.79     2070.79     36.80 o 
   1   8   8     1280.02     1284.92     23.49 o 
   2   8   8     1322.26     1301.96     21.73 o 
   3   8   8     1257.56     1335.00     22.08 o 
   4   8   8     4452.99     4531.96     62.29 o 
   5   8   8     4231.13     4209.22     52.87 o 
   6   8   8     1119.13     1067.61     17.09 o 
   7   8   8     4022.32     3980.89     57.81 o 
   8   8   8     1420.15     1398.87     33.99 o 
   9   8   8     1277.81     1280.57     27.21 o 
  10   8   8     1583.24     1615.98     36.04 o 
  11   8   8     1218.81     1201.77     43.55 o 
  12   8   8     1015.85      942.35     47.38 o 
  -5   9   8      878.74      965.81     42.12 o 
  -4   9   8      291.07      336.91     15.89 o 
  -3   9   8      578.13      609.79     20.98 o 
  -2   9   8      792.30      797.10     39.25 o 
  -1   9   8     1144.75     1143.83     30.44 o 
   0   9   8     2167.83     2046.92     37.17 o 
   1   9   8     1003.92     1006.66     21.70 o 
   2   9   8     2076.30     2052.62     36.61 o 
   3   9   8     2107.08     2140.49     37.87 o 
   4   9   8     3901.14     4028.14     65.12 o 
   5   9   8     1547.10     1597.02     29.93 o 
   6   9   8      353.17      404.24      9.31 o 
   7   9   8      581.80      576.08     18.24 o 
   8   9   8      704.73      691.53     26.80 o 
   9   9   8      626.69      640.55     21.93 o 
  10   9   8      169.75      166.28     14.36 o 
  11   9   8       57.71       57.67      8.97 o 
  12   9   8      314.83      298.04     25.37 o 
  -4  10   8        1.10        0.96      8.61 o 
  -3  10   8        4.37        0.71      6.40 o 
  -2  10   8       10.76       16.75      6.77 o 
  -1  10   8       86.33       84.32      8.44 o 
   0  10   8      236.11      222.27     12.18 o 
   1  10   8      276.39      288.11     10.47 o 
   2  10   8      884.36      875.41     20.04 o 
   3  10   8     1376.67     1312.62     26.45 o 
   4  10   8      965.85      951.09     21.35 o 
   5  10   8      864.43      915.61     20.35 o 
   6  10   8      450.13      485.44     13.67 o 
   7  10   8      382.06      407.03     15.81 o 
   8  10   8      513.99      544.67     19.49 o 
   9  10   8      380.74      336.79     16.08 o 
  10  10   8     1015.33      963.48     29.01 o 
  11  10   8     1132.18     1179.94     34.06 o 
  -2  11   8     1486.34     1452.68    106.25 o 
  -1  11   8     2010.06     2029.42     49.35 o 
   0  11   8     1457.99     1469.31     59.35 o 
   1  11   8     1967.41     1949.35     37.36 o 
   2  11   8     1559.30     1526.65     30.68 o 
   3  11   8     1234.68     1261.95     29.70 o 
   4  11   8     2187.08     2198.06     59.42 o 
   5  11   8     1789.10     1769.71     33.81 o 
   6  11   8     1176.72     1193.76     25.13 o 
   7  11   8     1520.26     1509.79     37.83 o 
   8  11   8      736.12      750.98     24.25 o 
   9  11   8     1049.65      961.30     28.62 o 
  10  11   8      716.27      716.22     46.90 o 
  11  11   8      164.10      171.35     22.97 o 
  -1  12   8      164.94      201.82     13.54 o 
   0  12   8       99.18       80.28      9.40 o 
   1  12   8      558.14      536.86     20.57 o 
   2  12   8      143.51      161.60      9.02 o 
   3  12   8      264.58      245.86     10.47 o 
   4  12   8       72.52       85.79      8.49 o 
   5  12   8      353.08      353.11     12.66 o 
   6  12   8      538.75      545.89     21.14 o 
   7  12   8      138.32      166.00     11.03 o 
   8  12   8      590.47      577.79     20.85 o 
   9  12   8      757.11      767.69     25.61 o 
  10  12   8      675.04      666.88     42.60 o 
   1  13   8      649.62      695.99     24.93 o 
   2  13   8     1283.39     1421.67     40.68 o 
   3  13   8     1107.64     1183.95     27.35 o 
   4  13   8     1272.97     1316.55     30.36 o 
   5  13   8     1265.64     1291.50     28.46 o 
   6  13   8      919.81      951.00     22.91 o 
   7  13   8     1053.68     1052.36     47.38 o 
   8  13   8     1324.84     1390.14     37.45 o 
   9  13   8      814.24      925.70     29.01 o 
   5  14   8      127.55      121.92      8.81 o 
  -5 -13   9      195.38      210.26     10.28 o 
  -4 -13   9      333.25      341.52     14.03 o 
  -3 -13   9      339.09      320.32     14.81 o 
  -8 -12   9      575.79      609.09     16.12 o 
  -7 -12   9      446.82      414.33     12.80 o 
  -6 -12   9      645.10      659.65     16.23 o 
  -5 -12   9      736.93      706.80     18.57 o 
  -4 -12   9      921.86      935.33     21.82 o 
  -3 -12   9     1247.42     1259.13     26.48 o 
  -2 -12   9     1303.89     1262.65     23.18 o 
  -1 -12   9     1100.38     1177.71     22.10 o 
   0 -12   9      729.18      771.57     16.37 o 
  -9 -11   9      937.94      891.15     29.57 o 
  -8 -11   9     1297.14     1228.14     24.52 o 
  -7 -11   9     1247.56     1266.84     24.62 o 
  -6 -11   9      679.95      719.05     22.38 o 
  -5 -11   9      282.77      299.70      9.82 o 
  -4 -11   9      249.04      267.62      9.97 o 
  -3 -11   9      446.26      446.80     13.09 o 
  -2 -11   9      746.39      763.37     15.94 o 
  -1 -11   9      420.09      418.30     10.77 o 
   0 -11   9      316.27      291.09      8.69 o 
   1 -11   9      159.34      159.23      6.69 o 
   2 -11   9      313.42      316.11     11.44 o 
 -10 -10   9      124.67      113.56     10.77 o 
  -9 -10   9      270.39      306.92     13.42 o 
  -8 -10   9      523.07      493.25     13.72 o 
  -7 -10   9     1143.84     1129.24     22.36 o 
  -6 -10   9     1005.11      990.44     20.07 o 
  -5 -10   9     1179.96     1145.70     31.64 o 
  -4 -10   9      845.64      914.94     20.55 o 
  -3 -10   9      513.28      462.62     17.98 o 
  -2 -10   9     1372.86     1425.87     24.04 o 
  -1 -10   9      804.04      829.29     16.16 o 
   0 -10   9     1155.79     1096.88     19.75 o 
   1 -10   9      648.70      645.82     13.61 o 
   2 -10   9      493.53      529.00     11.17 o 
   3 -10   9     1108.17     1082.31     20.37 o 
   4 -10   9      979.13      983.24     36.28 o 
 -10  -9   9      780.36      799.75     39.72 o 
  -9  -9   9      550.90      598.72     22.61 o 
  -8  -9   9     1044.51     1058.15     31.05 o 
  -7  -9   9     2515.29     2427.18     38.85 o 
  -6  -9   9     4530.43     4460.39     80.81 o 
  -5  -9   9     3038.40     3036.93     45.72 o 
  -4  -9   9      630.67      643.37     20.03 o 
  -3  -9   9      488.37      470.54     10.79 o 
  -2  -9   9     2444.80     2430.16    102.98 o 
  -1  -9   9     1265.32     1313.70     21.92 o 
   0  -9   9     1188.50     1202.30     22.49 o 
   1  -9   9      633.82      644.30     13.11 o 
   2  -9   9     1048.81     1044.54     17.26 o 
   3  -9   9      978.48      935.09     17.74 o 
   4  -9   9      351.68      343.99     11.45 o 
   5  -9   9      109.98      118.63      7.26 o 
 -11  -8   9       64.89       88.61     10.15 o 
 -10  -8   9      243.59      236.22     15.32 o 
  -9  -8   9      129.99      110.97      9.80 o 
  -8  -8   9      284.65      259.56     11.36 o 
  -7  -8   9      185.21      209.74      8.82 o 
  -6  -8   9       42.97       56.86      5.77 o 
  -5  -8   9       93.60       85.03      5.24 o 
  -4  -8   9      418.86      454.98     10.95 o 
  -3  -8   9      265.57      245.78      6.58 o 
  -2  -8   9      353.73      369.82      8.93 o 
  -1  -8   9      336.74      347.28      7.01 o 
   0  -8   9     2013.30     1958.60     34.82 o 
   1  -8   9      753.89      798.39     18.24 o 
   2  -8   9     1602.53     1581.56     23.41 o 
   3  -8   9      606.96      611.44     12.76 o 
   4  -8   9      651.77      652.35     16.13 o 
   5  -8   9      883.01      852.49     22.20 o 
   6  -8   9      675.18      691.36     20.02 o 
 -11  -7   9     1649.49     1795.36     47.38 o 
 -10  -7   9     2019.69     1906.80     48.39 o 
  -9  -7   9     1175.43     1268.22     73.23 o 
  -8  -7   9     1907.02     1858.42     44.98 o 
  -7  -7   9      827.80      892.45     32.07 o 
  -6  -7   9     1788.70     1703.40     39.16 o 
  -5  -7   9     2969.72     2983.71     80.80 o 
  -4  -7   9     1447.79     1418.20     37.58 o 
  -3  -7   9     3168.91     3098.45     44.28 o 
  -2  -7   9     4627.85     4803.57     53.08 o 
  -1  -7   9     6079.86     6107.29     80.12 o 
   0  -7   9     3438.84     3547.03     51.49 o 
   1  -7   9     2854.45     2939.52     44.04 o 
   2  -7   9     2235.13     2275.98     35.90 o 
   3  -7   9     2027.18     2004.61     28.15 o 
   4  -7   9      886.91      872.11     19.00 o 
   5  -7   9      844.61      885.98     20.13 o 
   6  -7   9      842.19      786.65     19.29 o 
   7  -7   9      460.45      443.73     19.27 o 
 -11  -6   9       49.06       44.78      8.72 o 
 -10  -6   9        6.60       -0.60      6.70 o 
  -9  -6   9        2.90        2.14      5.72 o 
  -8  -6   9       96.16       92.08      8.44 o 
  -7  -6   9      484.50      494.64     17.85 o 
  -6  -6   9      260.91      234.01      9.43 o 
  -5  -6   9      460.67      457.33     10.99 o 
  -4  -6   9        3.36        6.14      2.75 o 
  -3  -6   9      945.25      936.25     14.50 o 
  -2  -6   9      671.57      684.46     10.93 o 
  -1  -6   9     1610.09     1626.25     21.53 o 
   0  -6   9      232.19      232.16      8.46 o 
   1  -6   9      365.44      385.64      9.77 o 
   2  -6   9     1675.22     1667.63     27.41 o 
   3  -6   9     1527.56     1575.21     21.31 o 
   4  -6   9      786.04      770.55     15.42 o 
   5  -6   9      182.30      190.40      7.66 o 
   6  -6   9      289.45      340.49     10.17 o 
   7  -6   9      639.15      612.68     17.39 o 
   8  -6   9      729.32      798.97     21.11 o 
 -11  -5   9     1131.38     1151.89     34.85 o 
 -10  -5   9     1067.40      991.66     30.79 o 
  -9  -5   9     1075.87     1070.70     33.50 o 
  -8  -5   9     3396.97     3097.24     67.00 o 
  -7  -5   9     2142.80     2003.46     46.33 o 
  -6  -5   9     3146.00     2903.08     61.55 o 
  -5  -5   9     3703.85     3648.45     81.81 o 
  -4  -5   9     4494.14     4603.67     95.19 o 
  -3  -5   9     5523.94     5782.89     89.80 o 
  -2  -5   9     3503.99     3562.27     49.43 o 
  -1  -5   9     5256.52     5326.78     58.07 o 
   0  -5   9     2375.02     2284.96     58.86 o 
   1  -5   9      181.99      197.69      6.45 o 
   2  -5   9     1125.89     1159.79     20.02 o 
   3  -5   9      491.75      541.31     11.91 o 
   4  -5   9     2185.78     2072.66     32.23 o 
   5  -5   9     1037.93     1057.31     17.87 o 
   6  -5   9      595.97      576.57     15.06 o 
   7  -5   9     1214.15     1229.41     26.58 o 
   8  -5   9      789.27      799.52     20.55 o 
 -11  -4   9       91.26       76.24      9.80 o 
 -10  -4   9        8.35        9.09      6.09 o 
  -9  -4   9        0.75       -3.89      8.14 o 
  -8  -4   9      405.49      315.80     14.54 o 
  -7  -4   9        1.13       -3.83      6.70 o 
  -6  -4   9      246.32      236.62     12.44 o 
  -5  -4   9      228.04      205.45     11.01 o 
  -4  -4   9       50.47       62.55      5.94 o 
  -3  -4   9      184.49      213.26      4.53 o 
  -2  -4   9       24.96       22.45      1.90 o 
  -1  -4   9      156.69      134.95      3.18 o 
   0  -4   9       28.51       39.07      1.78 o 
   1  -4   9       38.46       44.61      3.14 o 
   2  -4   9      215.63      231.07      5.85 o 
   3  -4   9      694.89      703.61      9.54 o 
   4  -4   9     3274.78     3275.96     34.94 o 
   5  -4   9     1464.38     1444.27     24.63 o 
   6  -4   9      379.62      444.39     15.18 o 
   7  -4   9      104.53       96.77      6.48 o 
   8  -4   9      358.20      405.92     13.22 o 
   9  -4   9      525.95      462.50     15.07 o 
 -11  -3   9     1193.27     1156.30     48.82 o 
 -10  -3   9      917.12      919.45     29.44 o 
  -9  -3   9     1280.62     1360.26     36.55 o 
  -8  -3   9     1630.09     1621.50     40.61 o 
  -7  -3   9     4536.84     4222.20     85.96 o 
  -6  -3   9     6441.44     6069.83    117.77 o 
  -5  -3   9     5982.58     5682.55    109.99 o 
  -4  -3   9     7774.95     7622.69    177.08 o 
  -3  -3   9     6242.44     6346.93     85.03 o 
  -2  -3   9     2613.84     2436.17     27.95 o 
  -1  -3   9     3979.90     4204.65     42.65 o 
   0  -3   9     3310.66     3585.72     36.62 o 
   1  -3   9     2202.15     2224.00     23.98 o 
   2  -3   9     2024.23     2075.43     22.49 o 
   3  -3   9     1920.06     1958.10     23.13 o 
   4  -3   9     7506.88     7804.33     83.22 o 
   5  -3   9     6265.58     6221.97     95.33 o 
   6  -3   9     1860.26     1984.94     31.84 o 
   7  -3   9      601.32      614.09     15.63 o 
   8  -3   9      583.65      654.95     17.31 o 
   9  -3   9      307.87      332.34     12.39 o 
  10  -3   9      247.95      237.18     11.11 o 
 -11  -2   9      248.75      234.51     22.02 o 
 -10  -2   9      285.28      312.05     22.97 o 
  -9  -2   9       16.68       11.39      6.40 o 
  -8  -2   9        3.44       -2.49      5.04 o 
  -7  -2   9      236.28      255.02     12.51 o 
  -6  -2   9     1266.67     1271.98     32.14 o 
  -5  -2   9      181.92      171.07      9.12 o 
  -4  -2   9        7.83        3.24     11.01 o 
  -3  -2   9      399.38      442.01     14.84 o 
  -2  -2   9       33.22       60.48      2.21 o 
  -1  -2   9      144.69      122.52      2.73 o 
   0  -2   9     1521.95     1712.43     23.56 o 
   1  -2   9      130.70      157.41      2.96 o 
   2  -2   9      436.57      434.38      7.01 o 
   3  -2   9      216.88      188.77      4.21 o 
   4  -2   9      134.44      154.70      4.85 o 
   5  -2   9      339.36      357.63      8.82 o 
   6  -2   9      495.61      530.90     11.86 o 
   7  -2   9      379.87      392.81     15.34 o 
   8  -2   9      221.26      188.84      8.42 o 
   9  -2   9      140.49      119.67     10.82 o 
  10  -2   9      690.96      703.70     19.06 o 
 -10  -1   9      608.49      571.45     31.59 o 
  -9  -1   9     1019.07     1106.12     47.38 o 
  -8  -1   9     1483.38     1437.05     37.56 o 
  -7  -1   9     3450.39     3394.50     71.75 o 
  -6  -1   9     5133.73     4805.29     96.11 o 
  -5  -1   9     3168.72     3103.52     67.48 o 
  -4  -1   9     5770.50     5519.08    106.26 o 
  -3  -1   9     1737.04     1578.89     35.18 o 
  -2  -1   9     4954.01     4983.31     66.26 o 
  -1  -1   9     5320.72     5525.44     59.09 o 
   0  -1   9     5447.52     5428.38     63.28 o 
   1  -1   9     5376.50     5291.23     57.08 o 
   2  -1   9     7233.17     7461.28     87.15 o 
   3  -1   9     4320.89     4402.66     49.16 o 
   4  -1   9     2886.70     3014.47     40.17 o 
   5  -1   9     1653.32     1551.07     24.77 o 
   6  -1   9     4543.65     4539.02     63.54 o 
   7  -1   9     3744.39     3528.99     71.98 o 
   8  -1   9     1401.73     1355.49     27.38 o 
   9  -1   9     1755.93     1688.82     33.26 o 
  10  -1   9      957.97      886.40     22.05 o 
  11  -1   9      826.05      813.39     22.06 o 
 -10   0   9      879.87      854.78     40.20 o 
  -9   0   9     1478.70     1425.27     54.56 o 
  -8   0   9      221.86      232.94     13.19 o 
  -7   0   9      626.59      612.04     20.64 o 
  -6   0   9     1220.96     1176.75     30.79 o 
  -5   0   9      925.65      871.01     43.07 o 
  -4   0   9     1614.58     1577.35     36.21 o 
  -3   0   9     1181.74     1106.83     26.73 o 
  -2   0   9      345.52      328.57      9.31 o 
  -1   0   9     6238.98     6700.69     87.94 o 
   0   0   9      703.04      678.62     10.91 o 
   1   0   9      223.20      308.40      4.92 o 
   2   0   9        9.42        5.74      1.57 o 
   3   0   9     1891.77     2131.57     25.06 o 
   4   0   9       12.04       10.14      1.76 o 
   5   0   9      316.61      340.78      8.37 o 
   6   0   9      405.54      389.74      9.81 o 
   7   0   9      795.12      745.61     15.12 o 
   8   0   9      885.04      778.05     16.29 o 
   9   0   9      305.63      290.74     13.25 o 
  10   0   9      185.12      198.10      9.36 o 
  11   0   9      151.09      122.13      9.12 o 
 -10   1   9     1615.72     1524.82     59.35 o 
  -9   1   9     1769.30     1789.96     64.13 o 
  -8   1   9     1029.40      904.55     39.25 o 
  -7   1   9     1592.29     1588.59     39.93 o 
  -6   1   9     2184.25     2204.97     50.09 o 
  -5   1   9     2560.12     2556.70     55.50 o 
  -4   1   9       35.62       55.29      8.14 o 
  -3   1   9     3106.39     3230.22     51.83 o 
  -2   1   9     7178.17     7282.48    110.13 o 
  -1   1   9     8478.94     8534.86    128.39 o 
   0   1   9     7168.72     7051.53     76.11 o 
   1   1   9     5068.29     5141.63     51.63 o 
   2   1   9    10050.77    10463.46    111.23 o 
   3   1   9     5425.39     5429.99     54.81 o 
   4   1   9     6799.52     6778.49     79.77 o 
   5   1   9     5950.70     5800.06     78.50 o 
   6   1   9     2070.78     2120.30     32.37 o 
   7   1   9     3005.42     2880.18     42.75 o 
   8   1   9     2216.37     2227.51     38.41 o 
   9   1   9     4435.38     4221.41     69.98 o 
  10   1   9     1454.12     1426.76     34.87 o 
  11   1   9      889.05      860.64     21.89 o 
  -9   2   9      399.37      439.35     26.80 o 
  -8   2   9      612.53      662.38     33.50 o 
  -7   2   9      408.81      431.26     17.60 o 
  -6   2   9     2305.11     2263.49     51.78 o 
  -5   2   9      399.31      407.29     15.57 o 
  -4   2   9       86.52       90.41      8.14 o 
  -3   2   9      214.84      229.73      9.02 o 
  -2   2   9     1469.10     1431.04     25.66 o 
  -1   2   9      415.15      419.96     10.24 o 
   0   2   9     1916.23     1820.54     26.55 o 
   1   2   9     1446.36     1654.52     19.68 o 
   2   2   9     1876.42     1962.92     21.47 o 
   3   2   9       57.97       57.30      2.56 o 
   4   2   9        2.98        4.56      3.66 o 
   5   2   9      129.73      142.02      5.43 o 
   6   2   9       12.37       15.32      6.49 o 
   7   2   9      106.66      108.68      7.05 o 
   8   2   9      481.86      479.37     11.89 o 
   9   2   9        8.55        3.22      4.21 o 
  10   2   9      161.25      142.10     10.03 o 
  11   2   9       54.09       48.08      6.03 o 
  12   2   9      156.74      159.55      9.75 o 
  -9   3   9       11.02        8.61      9.57 o 
  -8   3   9      490.33      484.34     28.72 o 
  -7   3   9      291.18      290.03     21.06 o 
  -6   3   9      762.96      753.19     24.02 o 
  -5   3   9     3477.73     3471.42     72.76 o 
  -4   3   9     1566.54     1588.14     37.90 o 
  -3   3   9     2654.40     2706.87     49.88 o 
  -2   3   9     4267.91     4258.52     77.82 o 
  -1   3   9     5125.42     5036.30     67.95 o 
   0   3   9     8184.47     8241.14    108.61 o 
   1   3   9     1399.04     1287.73     15.87 o 
   2   3   9     1215.98     1194.98     15.20 o 
   3   3   9     2444.23     2337.04     29.61 o 
   4   3   9     4676.84     4750.18     57.27 o 
   5   3   9     6436.47     6469.37     87.00 o 
   6   3   9     8893.63     8803.00    117.12 o 
   7   3   9     2062.62     1984.58     32.79 o 
   8   3   9     2509.75     2527.17     38.94 o 
   9   3   9     2446.22     2406.52     50.28 o 
  10   3   9     2875.36     2813.95     50.44 o 
  11   3   9     1571.20     1493.78     31.66 o 
  12   3   9      678.00      675.60     19.49 o 
  -8   4   9      683.33      686.31     34.46 o 
  -7   4   9      837.20      799.26     37.33 o 
  -6   4   9      859.48      961.03     40.20 o 
  -5   4   9     1466.39     1511.57     56.47 o 
  -4   4   9     1506.68     1476.85     36.21 o 
  -3   4   9      686.67      663.93     19.09 o 
  -2   4   9     1142.34     1144.98     22.40 o 
  -1   4   9      870.67      864.06     19.47 o 
   0   4   9     1001.14     1001.89     16.82 o 
   1   4   9      345.27      347.56      6.77 o 
   2   4   9       57.91       86.67      2.95 o 
   3   4   9     1651.95     1619.17     20.02 o 
   4   4   9      427.23      459.42     13.01 o 
   5   4   9      112.17       95.73      3.93 o 
   6   4   9       62.73       70.68      8.66 o 
   7   4   9       51.09       56.27      4.75 o 
   8   4   9       18.99       14.72      3.96 o 
   9   4   9      186.02      188.39      9.97 o 
  10   4   9        6.87        0.96      4.77 o 
  11   4   9       32.69       20.76      6.70 o 
  12   4   9       19.28        5.67      5.32 o 
  -8   5   9      352.74      335.98     24.89 o 
  -7   5   9      376.51      425.00     26.80 o 
  -6   5   9      336.45      326.40     22.02 o 
  -5   5   9      793.49      829.89     36.37 o 
  -4   5   9      628.91      620.26     28.72 o 
  -3   5   9      235.04      241.88      8.98 o 
  -2   5   9      651.78      651.00     15.41 o 
  -1   5   9     3195.33     3172.16     52.48 o 
   0   5   9     3674.60     3632.03     58.94 o 
   1   5   9     3666.28     3602.87     44.54 o 
   2   5   9     1536.96     1509.27     20.79 o 
   3   5   9     2128.23     2144.53     28.18 o 
   4   5   9     3197.43     3202.72     40.15 o 
   5   5   9     2957.74     3066.49     44.47 o 
   6   5   9     3036.79     3018.21     44.19 o 
   7   5   9     4320.79     4309.12     61.41 o 
   8   5   9     3577.22     3665.54     53.87 o 
   9   5   9     2715.08     2610.09     46.59 o 
  10   5   9     1842.10     1871.52     36.45 o 
  11   5   9     1741.09     1645.17     34.04 o 
  12   5   9     1294.21     1280.48     29.45 o 
  -7   6   9      853.48      931.35     42.12 o 
  -6   6   9     1020.05     1057.70     44.03 o 
  -5   6   9     1513.08     1446.33     53.60 o 
  -4   6   9      987.02      932.31     38.29 o 
  -3   6   9     1216.49     1290.33     32.10 o 
  -2   6   9      779.08      761.24     17.85 o 
  -1   6   9     1206.23     1249.77     24.86 o 
   0   6   9     1272.96     1395.59     27.97 o 
   1   6   9     1867.46     1921.91     28.76 o 
   2   6   9     1969.84     2008.44     29.82 o 
   3   6   9      581.92      600.03     10.52 o 
   4   6   9     1211.80     1196.88     17.80 o 
   5   6   9      581.59      581.13     10.54 o 
   6   6   9     1287.43     1266.55     22.05 o 
   7   6   9      690.73      681.09     14.64 o 
   8   6   9      366.90      380.31     10.83 o 
   9   6   9      242.36      229.08      9.92 o 
  10   6   9      196.79      207.59     10.09 o 
  11   6   9       67.04       41.30      6.39 o 
  12   6   9       56.99       66.22      7.50 o 
  -6   7   9      247.60      247.91     21.06 o 
  -5   7   9      295.26      330.23     22.97 o 
  -4   7   9      756.72      684.40     32.54 o 
  -3   7   9      863.75      883.38     25.02 o 
  -2   7   9      371.94      387.68     14.84 o 
  -1   7   9     2614.29     2665.28     46.42 o 
   0   7   9     3120.68     2974.26     50.47 o 
   1   7   9     1860.13     1856.33     33.89 o 
   2   7   9     2849.80     2823.46     40.62 o 
   3   7   9     1550.20     1570.56     24.82 o 
   4   7   9     3069.85     3041.76     39.12 o 
   5   7   9     2012.40     2043.59     28.05 o 
   6   7   9      424.63      431.36     10.83 o 
   7   7   9     2277.15     2238.96     35.11 o 
   8   7   9     2609.21     2659.22     41.31 o 
   9   7   9     2171.72     2165.69     40.29 o 
  10   7   9     2845.08     2839.94     51.00 o 
  11   7   9     1022.77      988.16     29.48 o 
  12   7   9     1249.22     1215.82     53.74 o 
  -5   8   9     1131.30     1231.91     49.77 o 
  -4   8   9      890.49      922.74     40.20 o 
  -3   8   9     1100.99     1100.55     30.46 o 
  -2   8   9     1313.49     1339.70     34.18 o 
  -1   8   9     1397.12     1326.02     33.17 o 
   0   8   9     1777.38     1710.58     39.93 o 
   1   8   9     1630.17     1624.75     51.31 o 
   2   8   9     3299.21     3256.13     46.73 o 
   3   8   9     1747.48     1736.69     27.43 o 
   4   8   9     3084.23     3094.40     44.57 o 
   5   8   9      930.07      939.07     15.54 o 
   6   8   9      231.88      225.34      7.93 o 
   7   8   9      459.68      413.48     11.31 o 
   8   8   9      590.68      617.82     16.46 o 
   9   8   9      726.38      683.86     17.98 o 
  10   8   9      408.07      439.40     14.31 o 
  11   8   9      447.01      404.32     18.24 o 
  12   8   9      474.44      461.11     19.96 o 
  -4   9   9       64.97       63.18     12.44 o 
  -3   9   9      312.35      298.26     14.89 o 
  -2   9   9      633.42      578.96     20.31 o 
  -1   9   9      433.28      450.84     17.60 o 
   0   9   9      286.95      292.87     13.19 o 
   1   9   9      354.04      367.06     14.54 o 
   2   9   9     1049.27      999.64     21.50 o 
   3   9   9     1077.96     1083.78     22.57 o 
   4   9   9     1393.39     1379.10     26.74 o 
   5   9   9     3734.70     3725.79     53.06 o 
   6   9   9     3334.85     3351.12     44.06 o 
   7   9   9     2556.88     2506.72     39.39 o 
   8   9   9      916.71      927.51     26.97 o 
   9   9   9      892.07      883.14     26.68 o 
  10   9   9     1305.10     1244.40     34.06 o 
  11   9   9      875.24      865.10     27.65 o 
  -3  10   9      489.68      491.04     27.76 o 
  -2  10   9      705.07      753.87     24.70 o 
  -1  10   9     1405.30     1389.47     36.53 o 
   0  10   9     1420.86     1382.16     35.85 o 
   1  10   9     1081.86     1123.99     42.60 o 
   2  10   9     1378.07     1344.23     50.25 o 
   3  10   9      855.11      870.43     20.00 o 
   4  10   9     1943.60     1957.65     36.02 o 
   5  10   9     1548.15     1575.07     47.72 o 
   6  10   9     1009.43     1088.09     23.05 o 
   7  10   9     1018.89     1067.26     29.57 o 
   8  10   9     1066.65     1128.43     31.34 o 
   9  10   9     1088.98     1078.08     31.05 o 
  10  10   9      306.04      305.28     16.08 o 
  11  10   9      225.51      252.06     19.14 o 
  -2  11   9       37.45       43.38      8.44 o 
  -1  11   9       58.81       72.69      9.12 o 
   0  11   9      214.16      210.74     12.51 o 
   1  11   9      774.34      708.52     29.67 o 
   2  11   9      748.62      692.23     22.61 o 
   3  11   9      382.26      374.65     15.52 o 
   4  11   9      202.46      205.81      9.30 o 
   5  11   9      335.10      338.90     11.66 o 
   6  11   9      361.89      377.67     12.31 o 
   7  11   9      289.24      327.11     14.71 o 
   8  11   9      474.88      461.89     18.12 o 
   9  11   9      797.61      791.50     25.48 o 
  10  11   9      389.08      430.22     21.06 o 
   0  12   9      963.49      957.57     29.69 o 
   1  12   9     1330.68     1324.51     68.92 o 
   2  12   9     1006.69     1052.74     30.66 o 
   3  12   9     1074.73     1088.02     76.10 o 
   4  12   9     1050.27     1032.63     32.53 o 
   5  12   9     1397.92     1418.79     29.58 o 
   6  12   9     1501.35     1506.50     30.82 o 
   7  12   9      851.55      861.91     26.57 o 
   8  12   9      946.33      975.72     29.30 o 
   9  12   9      784.90      766.64     25.61 o 
   2  13   9        7.69        8.14      6.67 o 
   3  13   9       74.29       67.96      8.72 o 
   4  13   9      103.95      103.79     10.09 o 
   5  13   9       78.27       81.52      7.36 o 
   6  13   9      202.94      220.13     10.47 o 
   7  13   9       34.34       47.33     11.01 o 
   8  13   9       87.58       74.28      9.40 o 
  -6 -12  10      500.18      486.30     13.81 o 
  -5 -12  10      266.65      293.49     10.22 o 
  -4 -12  10      378.25      384.59     12.63 o 
  -3 -12  10      359.05      361.33     12.07 o 
  -2 -12  10      438.17      501.11     14.27 o 
  -1 -12  10      195.95      195.49      7.43 o 
  -8 -11  10      431.43      386.37     14.91 o 
  -7 -11  10      338.40      361.71     13.94 o 
  -6 -11  10      652.92      677.48     18.53 o 
  -5 -11  10      431.29      417.17     12.22 o 
  -4 -11  10      747.21      735.74     16.32 o 
  -3 -11  10      856.80      855.70     19.56 o 
  -2 -11  10      973.60     1046.15     22.24 o 
  -1 -11  10      882.50      888.52     17.38 o 
   0 -11  10      912.08      945.24     18.13 o 
   1 -11  10      698.57      757.44     17.74 o 
  -9 -10  10     1137.79     1038.94     32.30 o 
  -8 -10  10     1008.82     1010.13     35.13 o 
  -7 -10  10     1643.23     1590.29     38.94 o 
  -6 -10  10     1720.92     1689.07     29.58 o 
  -5 -10  10     1160.11     1150.17     22.02 o 
  -4 -10  10      199.35      196.67      7.65 o 
  -3 -10  10      372.32      428.23     12.19 o 
  -2 -10  10     1047.46     1035.99     21.54 o 
  -1 -10  10      490.85      462.31     11.61 o 
   0 -10  10       73.73       92.57      9.32 o 
   1 -10  10      355.02      340.19     10.96 o 
   2 -10  10      328.75      334.74     21.95 o 
   3 -10  10      637.03      591.21     15.04 o 
 -10  -9  10      150.51      136.87     11.71 o 
  -9  -9  10      212.56      241.63     14.17 o 
  -8  -9  10      598.84      536.90     17.45 o 
  -7  -9  10      483.12      500.36     21.06 o 
  -6  -9  10      385.10      365.43     12.81 o 
  -5  -9  10      604.37      580.53     20.87 o 
  -4  -9  10      321.07      324.70      9.40 o 
  -3  -9  10      594.80      546.77     12.50 o 
  -2  -9  10      742.36      789.91     15.08 o 
  -1  -9  10     1777.36     1723.00     33.34 o 
   0  -9  10     1554.81     1550.15     27.69 o 
   1  -9  10     1214.44     1220.93     38.91 o 
   2  -9  10      509.97      516.23     17.44 o 
   3  -9  10      856.81      871.17     20.95 o 
   4  -9  10      633.68      676.81     20.32 o 
 -10  -8  10     1003.74      975.77     31.42 o 
  -9  -8  10     1067.36     1147.33     33.76 o 
  -8  -8  10     1275.79     1203.87     33.76 o 
  -7  -8  10     1599.16     1563.20     32.97 o 
  -6  -8  10     1988.57     1924.49     45.50 o 
  -5  -8  10     1936.47     1958.18     45.41 o 
  -4  -8  10     2667.93     2655.40     46.78 o 
  -3  -8  10      845.51      878.51     19.48 o 
  -2  -8  10     1842.89     1842.71     25.93 o 
  -1  -8  10     2328.43     2395.23     67.16 o 
   0  -8  10     3135.29     3312.07    104.27 o 
   1  -8  10     1129.40     1047.52     20.62 o 
   2  -8  10      532.34      587.38     16.62 o 
   3  -8  10      201.60      187.72      8.15 o 
   4  -8  10      829.41      837.33     18.80 o 
   5  -8  10      375.86      401.35     12.42 o 
 -10  -7  10       71.24       76.74      9.66 o 
  -9  -7  10      136.86      141.58     11.15 o 
  -8  -7  10       12.10       12.44      5.98 o 
  -7  -7  10       21.11       17.17      5.29 o 
  -6  -7  10      177.23      144.55      8.17 o 
  -5  -7  10      134.64      145.17      9.10 o 
  -4  -7  10      387.12      374.84      9.57 o 
  -3  -7  10      616.20      632.08     13.01 o 
  -2  -7  10     2403.19     2482.64     35.89 o 
  -1  -7  10     1903.29     1887.77     30.68 o 
   0  -7  10     1401.72     1442.37     28.67 o 
   1  -7  10     1214.66     1293.38     24.45 o 
   2  -7  10     1290.53     1268.46     23.09 o 
   3  -7  10      120.52      128.48      6.89 o 
   4  -7  10      454.81      456.58     12.05 o 
   5  -7  10      466.55      482.29     18.65 o 
   6  -7  10      586.09      602.68     14.54 o 
 -10  -6  10     1138.57     1165.06     34.50 o 
  -9  -6  10     1242.57     1168.37     33.46 o 
  -8  -6  10     1481.16     1409.08     38.77 o 
  -7  -6  10     1205.71     1140.98     31.05 o 
  -6  -6  10     3026.79     2922.43     62.54 o 
  -5  -6  10     3355.50     3165.47     66.24 o 
  -4  -6  10     3837.71     3738.10     75.36 o 
  -3  -6  10     2577.35     2587.49     37.83 o 
  -2  -6  10      558.71      591.61     19.81 o 
  -1  -6  10     1858.86     1825.42     28.43 o 
   0  -6  10     3386.97     3514.42     64.24 o 
   1  -6  10     3829.38     3940.64     50.10 o 
   2  -6  10     3451.20     3698.43     53.34 o 
   3  -6  10     1453.60     1500.94     21.73 o 
   4  -6  10     1204.59     1222.40     21.43 o 
   5  -6  10      907.53      911.21     22.24 o 
   6  -6  10      501.93      468.57     13.91 o 
   7  -6  10      437.79      461.56     14.49 o 
 -10  -5  10      132.24      108.54     10.47 o 
  -9  -5  10       12.93        8.31     12.44 o 
  -8  -5  10       70.03       57.82      7.76 o 
  -7  -5  10        0.19       -0.82      4.59 o 
  -6  -5  10      404.16      383.04     15.13 o 
  -5  -5  10       28.41       36.15      9.09 o 
  -4  -5  10       16.43       21.99      4.51 o 
  -3  -5  10      198.00      220.37      7.18 o 
  -2  -5  10      174.99      200.54      4.34 o 
  -1  -5  10      141.03      153.80      3.99 o 
   0  -5  10      130.07      124.90      5.34 o 
   1  -5  10        9.44        9.95      2.57 o 
   2  -5  10     1126.45     1149.63     16.50 o 
   3  -5  10      478.45      535.01      8.07 o 
   4  -5  10     1552.42     1544.14     23.00 o 
   5  -5  10      829.99      866.17     17.27 o 
   6  -5  10      192.90      198.68      8.46 o 
   7  -5  10      612.07      603.89     25.97 o 
   8  -5  10      441.72      480.13     15.18 o 
 -10  -4  10     1538.51     1485.98     40.94 o 
  -9  -4  10     1607.39     1546.81     50.73 o 
  -8  -4  10     1656.86     1574.08     44.51 o 
  -7  -4  10     1732.94     1789.15     42.94 o 
  -6  -4  10     2954.50     2810.53     60.55 o 
  -5  -4  10     2502.98     2343.05     73.23 o 
  -4  -4  10     5402.67     5114.50     99.47 o 
  -3  -4  10     4512.23     4369.38     85.25 o 
  -2  -4  10     2555.86     2514.78     28.94 o 
  -1  -4  10     5346.33     5581.60     63.85 o 
   0  -4  10     4272.57     4269.59     43.50 o 
   1  -4  10     4058.64     4242.62     47.70 o 
   2  -4  10      932.32      915.50     13.44 o 
   3  -4  10     4069.60     4197.46     40.64 o 
   4  -4  10     5746.74     5813.41     72.62 o 
   5  -4  10     2042.43     1958.19     31.29 o 
   6  -4  10     2025.17     1993.83     36.78 o 
   7  -4  10      763.00      801.00     19.15 o 
   8  -4  10     1048.55     1025.72     24.72 o 
   9  -4  10      375.46      364.33     13.38 o 
 -10  -3  10       33.49       41.39     10.53 o 
  -9  -3  10       31.28       17.86     14.84 o 
  -8  -3  10       70.57       42.90      6.77 o 
  -7  -3  10      155.46      153.03     10.09 o 
  -6  -3  10       44.15       30.57      9.57 o 
  -5  -3  10      321.54      274.65     12.13 o 
  -4  -3  10      359.65      308.82     12.13 o 
  -3  -3  10        2.35       -1.39      3.68 o 
  -2  -3  10        1.69        4.01      1.68 o 
  -1  -3  10      120.37      125.56      3.10 o 
   0  -3  10      573.10      609.66      7.72 o 
   1  -3  10       56.50       56.71      2.10 o 
   2  -3  10        2.97        4.54      2.06 o 
   3  -3  10       43.47       53.33      2.26 o 
   4  -3  10       19.84       27.67      4.14 o 
   5  -3  10      424.70      392.65      9.77 o 
   6  -3  10      718.97      737.46     15.45 o 
   7  -3  10      201.57      169.54      8.00 o 
   8  -3  10      218.73      260.35     10.28 o 
   9  -3  10      577.54      571.07     16.75 o 
 -10  -2  10      728.97      779.58     37.81 o 
  -9  -2  10     1621.23     1531.05     40.61 o 
  -8  -2  10      917.07      807.35     26.80 o 
  -7  -2  10     3103.89     2948.57     63.96 o 
  -6  -2  10     5243.98     4815.53     96.45 o 
  -5  -2  10     4067.28     3836.97     77.83 o 
  -4  -2  10     3757.24     3510.68     71.06 o 
  -3  -2  10     2737.34     2568.19     53.10 o 
  -2  -2  10     4354.08     4412.49     92.46 o 
  -1  -2  10     4631.61     4996.31     59.65 o 
   0  -2  10     4669.83     4524.14     45.34 o 
   1  -2  10     7391.94     7800.71     76.53 o 
   2  -2  10     4373.81     4420.39     48.52 o 
   3  -2  10      766.86      805.91     12.54 o 
   4  -2  10     2511.39     2525.28     37.05 o 
   5  -2  10     3278.28     3270.17     47.33 o 
   6  -2  10     3234.39     3294.35     48.42 o 
   7  -2  10      645.72      648.53     16.19 o 
   8  -2  10      395.95      509.90     14.60 o 
   9  -2  10      886.20      802.73     20.07 o 
  10  -2  10      889.23      906.18     30.53 o 
 -10  -1  10      190.98      210.58     21.06 o 
  -9  -1  10      187.11      180.41     12.51 o 
  -8  -1  10      126.22      144.54     10.83 o 
  -7  -1  10       76.81       71.04      8.14 o 
  -6  -1  10      917.52      885.60     25.69 o 
  -5  -1  10       17.39       19.09      5.72 o 
  -4  -1  10       99.54       99.50      7.08 o 
  -3  -1  10      339.29      342.79     15.32 o 
  -2  -1  10      232.79      218.05      6.60 o 
  -1  -1  10      363.70      344.74      7.00 o 
   0  -1  10       58.59       42.08      1.99 o 
   1  -1  10     1080.64     1050.31     13.38 o 
   2  -1  10       33.54       45.39      2.59 o 
   3  -1  10       80.63       78.68      3.22 o 
   4  -1  10     1000.25     1032.61     17.36 o 
   5  -1  10       39.41       34.35      3.47 o 
   6  -1  10      612.45      612.60     13.13 o 
   7  -1  10      392.70      390.19     10.42 o 
   8  -1  10       31.41       20.95      4.51 o 
   9  -1  10      138.32      162.17      8.57 o 
  10  -1  10      134.46      135.40     10.26 o 
 -10   0  10     1302.17     1413.78     56.47 o 
  -9   0  10     1020.17     1087.38     45.95 o 
  -8   0  10      621.49      589.17     21.66 o 
  -7   0  10     1197.91     1261.59     34.18 o 
  -6   0  10     3344.84     3326.38     70.73 o 
  -5   0  10     4297.85     4148.06    100.51 o 
  -4   0  10     2575.65     2505.70     53.81 o 
  -3   0  10     3553.86     3409.06     68.70 o 
  -2   0  10     5701.68     5721.47     87.83 o 
  -1   0  10     2464.62     2391.35     39.21 o 
   0   0  10     5895.46     5687.59     75.84 o 
   1   0  10     3831.19     4034.06     45.15 o 
   2   0  10     6029.73     6272.55     62.87 o 
   3   0  10     3596.37     3585.11     56.04 o 
   4   0  10     1980.28     2071.08     30.79 o 
   5   0  10     2747.79     2615.29     46.15 o 
   6   0  10     3441.32     3448.92     49.65 o 
   7   0  10     2942.85     2731.29     41.41 o 
   8   0  10     1976.05     2061.41     37.90 o 
   9   0  10     1150.15     1065.52     23.87 o 
  10   0  10      928.56      895.72     22.00 o 
  11   0  10      807.95      858.51     22.39 o 
  -9   1  10      786.84      801.17     39.25 o 
  -8   1  10      609.54      579.10     30.63 o 
  -7   1  10      506.05      508.62     24.89 o 
  -6   1  10      284.25      282.99     13.86 o 
  -5   1  10     1381.05     1359.79     40.20 o 
  -4   1  10      570.74      584.02     18.60 o 
  -3   1  10      617.97      594.63     17.93 o 
  -2   1  10      943.08      951.25     18.42 o 
  -1   1  10      150.30      150.88      6.03 o 
   0   1  10     2313.45     2336.44     33.25 o 
   1   1  10       54.52       71.95      3.31 o 
   2   1  10       15.97       14.00      1.83 o 
   3   1  10       13.81       15.80      2.63 o 
   4   1  10      393.90      395.57      7.57 o 
   5   1  10      579.36      606.75     16.16 o 
   6   1  10      235.16      215.83      7.10 o 
   7   1  10        5.79        6.00      3.30 o 
   8   1  10        7.24        4.50      3.78 o 
   9   1  10        8.58       10.95      4.51 o 
  10   1  10       97.15       94.99      7.31 o 
  11   1  10      151.88      144.82      9.02 o 
  -9   2  10      247.32      263.23     22.02 o 
  -8   2  10      602.62      581.02     31.59 o 
  -7   2  10      490.49      518.46     28.72 o 
  -6   2  10      979.75      980.99     28.76 o 
  -5   2  10     3634.43     3648.38     78.01 o 
  -4   2  10     4290.85     4116.38    105.77 o 
  -3   2  10     3022.20     2957.53     61.93 o 
  -2   2  10     5711.89     5629.78     87.27 o 
  -1   2  10     3878.89     3772.19     60.03 o 
   0   2  10     6012.63     6177.21     94.87 o 
   1   2  10     3268.62     3364.73     41.95 o 
   2   2  10      745.42      682.03      9.86 o 
   3   2  10     3082.82     3198.42     36.46 o 
   4   2  10     5168.90     5345.25     64.12 o 
   5   2  10     2867.24     2980.02     44.84 o 
   6   2  10     2038.11     1929.06     30.20 o 
   7   2  10     1908.92     1887.84     30.28 o 
   8   2  10     2002.76     1941.93     31.61 o 
   9   2  10     3519.15     3255.66     55.97 o 
  10   2  10     1018.28     1070.96     31.17 o 
  11   2  10      948.83      845.99     21.89 o 
  -8   3  10      793.69      736.09     36.37 o 
  -7   3  10      747.09      655.68     32.54 o 
  -6   3  10      237.69      263.14     13.86 o 
  -5   3  10     1330.08     1314.24     34.52 o 
  -4   3  10     3716.36     3742.17     77.16 o 
  -3   3  10     3912.26     3817.31     77.84 o 
  -2   3  10     2384.23     2379.19     40.46 o 
  -1   3  10     1639.64     1672.17     29.98 o 
   0   3  10      350.62      387.02     10.47 o 
   1   3  10      577.59      557.46      9.62 o 
   2   3  10      263.51      274.12      5.47 o 
   3   3  10       11.42       10.82      2.10 o 
   4   3  10     1690.31     1767.76     37.22 o 
   5   3  10      141.84      120.64      5.43 o 
   6   3  10     1370.24     1357.81     22.91 o 
   7   3  10      572.15      576.28     17.82 o 
   8   3  10       41.96       52.46      5.11 o 
   9   3  10       16.68       11.10      4.77 o 
  10   3  10      146.50      164.54      8.98 o 
  11   3  10       95.80       80.00      7.45 o 
  -8   4  10      242.15      214.41     20.10 o 
  -7   4  10      572.70      539.86     30.63 o 
  -6   4  10      496.14      517.84     28.72 o 
  -5   4  10     1804.58     1867.93     45.35 o 
  -4   4  10     1606.49     1580.36     63.65 o 
  -3   4  10      858.91      872.45     24.70 o 
  -2   4  10      297.43      299.08     11.61 o 
  -1   4  10     3504.28     3461.35     56.53 o 
   0   4  10     2436.58     2428.87     41.26 o 
   1   4  10     2988.58     2974.56     49.18 o 
   2   4  10     1737.97     1642.19     22.68 o 
   3   4  10     2197.89     2315.80     29.99 o 
   4   4  10     7564.46     7671.74     90.55 o 
   5   4  10     7745.84     7703.59    103.01 o 
   6   4  10     8824.69     8684.32    129.59 o 
   7   4  10     6066.17     6075.36    109.01 o 
   8   4  10     3049.45     3032.52     67.25 o 
   9   4  10     2002.59     1905.39     60.37 o 
  10   4  10     1966.33     2010.81     38.65 o 
  11   4  10     1913.09     1708.92     35.34 o 
  12   4  10      833.05      862.31     22.82 o 
  -7   5  10      717.42      737.04     36.37 o 
  -6   5  10     1355.05     1367.84     53.60 o 
  -5   5  10      769.78      769.59     35.42 o 
  -4   5  10     1138.20     1307.53     48.82 o 
  -3   5  10      207.48      211.01     11.83 o 
  -2   5  10      463.57      450.94     19.61 o 
  -1   5  10      866.37      843.54     18.57 o 
   0   5  10      903.69      925.13     21.09 o 
   1   5  10     1665.01     1653.04     30.21 o 
   2   5  10     2059.12     2053.43     36.09 o 
   3   5  10     1360.54     1416.61     20.12 o 
   4   5  10      685.27      682.76     11.69 o 
   5   5  10        6.33        2.73      4.14 o 
   6   5  10      200.17      207.53      7.61 o 
   7   5  10       11.53        9.92      4.27 o 
   8   5  10       67.93       70.51      5.54 o 
   9   5  10       86.81       71.14      6.92 o 
  10   5  10       30.69       27.01      5.91 o 
  11   5  10       30.31       13.08      6.03 o 
  12   5  10       10.28       -1.10      5.77 o 
  -6   6  10      374.90      377.14     25.84 o 
  -5   6  10      219.68      204.84     18.19 o 
  -4   6  10      604.88      620.26     30.63 o 
  -3   6  10      457.07      444.14     23.93 o 
  -2   6  10      152.77      148.70      7.45 o 
  -1   6  10      527.24      498.14     13.62 o 
   0   6  10     2515.27     2437.68     42.37 o 
   1   6  10     2714.83     2807.99     61.27 o 
   2   6  10     3201.30     3171.50     52.86 o 
   3   6  10     1184.58     1165.67     17.38 o 
   4   6  10     1011.50     1017.57     15.94 o 
   5   6  10     1010.07     1034.45     16.07 o 
   6   6  10     1234.98     1216.40     21.46 o 
   7   6  10     1768.21     1693.11     31.22 o 
   8   6  10     3020.05     3151.08     47.55 o 
   9   6  10      872.63      827.32     21.36 o 
  10   6  10     2013.73     2006.07     39.02 o 
  11   6  10     1861.79     1771.33     36.28 o 
  12   6  10     1549.14     1619.38     56.36 o 
  -6   7  10      815.75      817.45     39.25 o 
  -5   7  10     1240.11     1241.49     49.77 o 
  -4   7  10      957.10      930.40     40.20 o 
  -3   7  10     1066.48     1034.73     42.12 o 
  -2   7  10      931.81      969.81     26.73 o 
  -1   7  10      704.51      713.79     17.49 o 
   0   7  10     2288.06     2219.75     39.79 o 
   1   7  10     2832.02     2883.51     49.36 o 
   2   7  10     1220.78     1224.00     32.77 o 
   3   7  10     2286.03     2261.74     39.93 o 
   4   7  10     1034.36     1034.64     16.43 o 
   5   7  10     1088.26     1049.73     19.88 o 
   6   7  10       33.49       40.96      6.85 o 
   7   7  10       27.12       26.25      4.71 o 
   8   7  10      496.85      511.08     12.96 o 
   9   7  10      239.87      226.55      9.92 o 
  10   7  10      235.13      248.12     13.04 o 
  11   7  10      349.06      353.82     26.09 o 
  12   7  10      225.66      204.53     11.31 o 
  -5   8  10       97.35       97.63     15.32 o 
  -4   8  10      256.04      234.51     19.14 o 
  -3   8  10      818.13      773.42     35.42 o 
  -2   8  10      677.36      637.83     21.31 o 
  -1   8  10      449.15      431.39     37.81 o 
   0   8  10      529.05      518.32     17.60 o 
   1   8  10     1031.64     1086.44     28.40 o 
   2   8  10     1155.89     1142.39     29.22 o 
   3   8  10      716.62      729.03     17.46 o 
   4   8  10      597.00      566.49     12.32 o 
   5   8  10     3268.82     3228.49     42.18 o 
   6   8  10     3144.49     3120.80     49.46 o 
   7   8  10     2432.84     2532.32     39.75 o 
   8   8  10     1790.46     1775.90     34.39 o 
   9   8  10     1972.11     1971.18     37.87 o 
  10   8  10     1027.06      986.57     24.44 o 
  11   8  10      480.30      472.01     19.59 o 
  -4   9  10      459.31      474.77     27.76 o 
  -3   9  10      822.73      767.67     36.37 o 
  -2   9  10     1263.92     1283.00     34.85 o 
  -1   9  10      939.37      961.10     27.75 o 
   0   9  10     1546.23     1538.30     38.24 o 
   1   9  10      660.69      690.91     24.41 o 
   2   9  10     1353.00     1362.79     33.82 o 
   3   9  10      712.91      761.49     23.93 o 
   4   9  10      440.23      479.43     13.11 o 
   5   9  10      807.37      804.07     16.03 o 
   6   9  10      869.38      904.44     18.20 o 
   7   9  10      809.93      814.67     19.79 o 
   8   9  10     1300.71     1256.75     60.78 o 
   9   9  10      842.90      825.14     25.89 o 
  10   9  10     1131.59     1094.02     31.62 o 
  11   9  10      373.06      394.74     21.54 o 
  -2  10  10       97.91       96.68     13.40 o 
  -1  10  10      101.03      101.47      9.48 o 
   0  10  10      379.49      358.91     15.89 o 
   1  10  10     1388.59     1313.51     34.50 o 
   2  10  10      543.24      566.06     23.45 o 
   3  10  10      421.72      431.43     16.49 o 
   4  10  10      439.56      418.51     16.08 o 
   5  10  10      528.88      546.86     14.79 o 
   6  10  10      732.33      741.89     33.02 o 
   7  10  10      283.55      293.43     14.02 o 
   8  10  10      467.00      428.82     17.70 o 
   9  10  10      909.06      902.80     27.53 o 
  10  10  10      962.70      993.47     30.66 o 
  -1  11  10     1282.50     1284.34     35.85 o 
   0  11  10     1423.94     1409.23     37.83 o 
   1  11  10      872.73      910.59     27.65 o 
   2  11  10     1436.26     1420.21     37.15 o 
   3  11  10      965.34      956.37     48.82 o 
   4  11  10     1388.46     1338.12     34.73 o 
   5  11  10     1464.14     1489.18     29.93 o 
   6  11  10      817.09      850.11     25.61 o 
   7  11  10     1075.40     1076.29     30.26 o 
   8  11  10      586.60      642.84     22.49 o 
   9  11  10      817.95      819.75     26.57 o 
  10  11  10      735.16      683.03     24.53 o 
   1  12  10      229.09      205.73     13.08 o 
   2  12  10       28.75       32.75      7.35 o 
   3  12  10      330.15      319.23     15.13 o 
   4  12  10      304.09      335.49     15.39 o 
   5  12  10      213.11      221.78     12.40 o 
   6  12  10      541.14      519.87     19.89 o 
   7  12  10      557.36      554.06     20.85 o 
   8  12  10      323.26      331.66     16.08 o 
   5  13  10     1272.18     1351.63     37.33 o 
   6  13  10     1231.07     1297.96     53.60 o 
  -7 -11  11      319.71      297.54     15.17 o 
  -6 -11  11      324.61      327.11     12.77 o 
  -5 -11  11      211.61      235.59     10.34 o 
  -4 -11  11      285.83      286.50     13.45 o 
  -3 -11  11      263.48      281.94      9.27 o 
  -2 -11  11      617.12      574.36     14.73 o 
  -1 -11  11      299.28      359.04     16.57 o 
   0 -11  11      242.27      247.38     14.36 o 
  -8 -10  11      173.78      178.64     10.70 o 
  -7 -10  11      286.62      303.32     16.72 o 
  -6 -10  11      280.27      266.58     11.23 o 
  -5 -10  11      606.60      586.44     16.71 o 
  -4 -10  11     1155.81     1148.70     27.08 o 
  -3 -10  11      607.17      660.09     14.75 o 
  -2 -10  11      492.48      489.72     11.57 o 
  -1 -10  11      266.46      238.87     12.86 o 
   0 -10  11      448.63      519.37     19.63 o 
   1 -10  11      727.49      729.50     20.01 o 
   2 -10  11      663.64      702.74     25.37 o 
  -9  -9  11      799.63      781.32     29.67 o 
  -8  -9  11      894.93      874.88     28.21 o 
  -7  -9  11     1098.36     1020.71     25.18 o 
  -6  -9  11      888.17      958.54     29.42 o 
  -5  -9  11     1131.67     1081.80     24.51 o 
  -4  -9  11     1811.11     1821.77     45.95 o 
  -3  -9  11      545.33      581.34     13.08 o 
  -2  -9  11     1044.74     1013.83     25.65 o 
  -1  -9  11     1251.95     1318.87     32.19 o 
   0  -9  11      702.87      694.93     22.34 o 
   1  -9  11      308.47      299.25     11.58 o 
   2  -9  11      177.38      222.46     10.47 o 
   3  -9  11      484.16      484.79     19.96 o 
   4  -9  11      249.35      264.78      9.17 o 
  -9  -8  11      205.19      228.11     14.02 o 
  -8  -8  11       15.24       12.14      6.19 o 
  -7  -8  11       42.99       38.64      6.89 o 
  -6  -8  11      423.79      401.78     13.79 o 
  -5  -8  11       10.86        3.20      4.05 o 
  -4  -8  11       43.32       43.20      4.87 o 
  -3  -8  11      219.74      199.85     10.64 o 
  -2  -8  11      521.89      531.26     11.61 o 
  -1  -8  11      895.86      891.86     18.51 o 
   0  -8  11     1171.98     1268.88     23.73 o 
   1  -8  11     1208.88     1134.45     21.93 o 
   2  -8  11      965.85      998.02     22.78 o 
   3  -8  11      344.51      324.82     15.22 o 
   4  -8  11      284.79      275.07      9.08 o 
   5  -8  11      293.06      276.23      9.21 o 
 -10  -7  11     1130.67     1025.61     32.78 o 
  -9  -7  11     1383.69     1414.18     39.19 o 
  -8  -7  11      973.10      921.12     28.33 o 
  -7  -7  11     1529.98     1501.34     78.01 o 
  -6  -7  11     1436.98     1380.59     35.30 o 
  -5  -7  11     2756.97     2637.86     76.58 o 
  -4  -7  11     2822.51     2881.98     61.03 o 
  -3  -7  11     1601.90     1535.62     42.48 o 
  -2  -7  11     1628.45     1700.47     32.47 o 
  -1  -7  11     2137.94     2197.58     70.81 o 
   0  -7  11     3562.35     3690.71     79.30 o 
   1  -7  11     1516.92     1508.37     23.49 o 
   2  -7  11      358.81      396.65     10.91 o 
   3  -7  11      961.38      967.92     27.73 o 
   4  -7  11      699.85      753.17     15.45 o 
   5  -7  11      987.66      943.52     31.36 o 
   6  -7  11      358.31      444.51     13.92 o 
 -10  -6  11       17.96       20.35      7.59 o 
  -9  -6  11       17.46        4.94      6.40 o 
  -8  -6  11       14.74       12.16      5.72 o 
  -7  -6  11       34.48       29.81      5.98 o 
  -6  -6  11      134.40      130.51     11.96 o 
  -5  -6  11      584.18      534.95     17.70 o 
  -4  -6  11      526.17      477.53     13.65 o 
  -3  -6  11     1725.35     1752.89     32.73 o 
  -2  -6  11      417.63      408.80     11.03 o 
  -1  -6  11     2226.49     2268.95     33.89 o 
   0  -6  11     2131.61     2189.53     34.43 o 
   1  -6  11     1526.34     1570.32     23.50 o 
   2  -6  11      549.47      577.20     10.95 o 
   3  -6  11      457.28      475.41     13.26 o 
   4  -6  11      352.78      358.79      9.14 o 
   5  -6  11      571.25      563.15     13.03 o 
   6  -6  11      545.73      604.58     16.13 o 
   7  -6  11      633.22      672.03     18.29 o 
 -10  -5  11     1078.30     1032.85     32.47 o 
  -9  -5  11     1000.03     1009.52     31.11 o 
  -8  -5  11     1550.39     1513.38     39.56 o 
  -7  -5  11     1807.40     1810.39     43.93 o 
  -6  -5  11     2644.02     2354.04     52.74 o 
  -5  -5  11     3365.90     3126.11     65.56 o 
  -4  -5  11     3313.84     3280.60     67.59 o 
  -3  -5  11     2291.17     2160.43     38.53 o 
  -2  -5  11     1410.73     1384.26     34.26 o 
  -1  -5  11      671.21      652.55      9.69 o 
   0  -5  11     3706.84     3804.93     49.01 o 
   1  -5  11     2033.82     2114.57     33.09 o 
   2  -5  11     4642.95     4774.71     59.76 o 
   3  -5  11     1548.43     1620.43     21.24 o 
   4  -5  11     1178.97     1202.46     19.03 o 
   5  -5  11      859.06      853.24     19.23 o 
   6  -5  11      666.61      695.08     17.59 o 
   7  -5  11      462.92      471.49     14.49 o 
   8  -5  11      355.01      333.09     12.52 o 
 -10  -4  11      153.69      140.16     11.83 o 
  -9  -4  11       46.60       50.16      8.04 o 
  -8  -4  11       29.84       34.77     11.01 o 
  -7  -4  11        2.81       -0.13      5.26 o 
  -6  -4  11      370.71      333.26     14.45 o 
  -5  -4  11        5.29        1.91      4.74 o 
  -4  -4  11      123.14      120.00      8.04 o 
  -3  -4  11      147.06      124.88      7.59 o 
  -2  -4  11       35.88       39.10      4.78 o 
  -1  -4  11       28.44       21.44      2.50 o 
   0  -4  11      418.26      390.54      5.93 o 
   1  -4  11      493.08      524.18      7.66 o 
   2  -4  11      188.27      183.43      4.66 o 
   3  -4  11      184.69      190.62      4.12 o 
   4  -4  11      812.92      846.11     16.03 o 
   5  -4  11      340.66      324.54      8.92 o 
   6  -4  11     1313.56     1335.35     26.88 o 
   7  -4  11      512.08      480.35     14.22 o 
   8  -4  11      268.70      319.62     11.94 o 
 -10  -3  11      797.76      772.02     27.41 o 
  -9  -3  11     1039.08      922.01     60.78 o 
  -8  -3  11     2039.75     2000.17     48.72 o 
  -7  -3  11     1807.60     1749.63     42.94 o 
  -6  -3  11     2619.93     2438.57     54.46 o 
  -5  -3  11     2910.79     2851.06     60.87 o 
  -4  -3  11     2279.93     2150.37     47.32 o 
  -3  -3  11     6325.30     5917.03    113.36 o 
  -2  -3  11     3080.83     3059.95     68.92 o 
  -1  -3  11     3320.98     3316.97     53.01 o 
   0  -3  11     1763.47     1777.11     23.63 o 
   1  -3  11     3580.95     3702.43     38.19 o 
   2  -3  11     6192.21     6309.41     68.56 o 
   3  -3  11     5271.73     5552.14     63.21 o 
   4  -3  11     3102.51     3233.53     46.79 o 
   5  -3  11     2197.91     2231.11     34.55 o 
   6  -3  11     1829.98     1810.18     36.58 o 
   7  -3  11      850.59      804.95     20.74 o 
   8  -3  11      704.40      707.47     18.30 o 
   9  -3  11      836.60      777.18     20.38 o 
 -10  -2  11       34.81       26.00      8.04 o 
  -9  -2  11       11.46        8.72      6.40 o 
  -8  -2  11      524.83      500.67     27.28 o 
  -7  -2  11        7.66        9.80      5.72 o 
  -6  -2  11      192.61      200.80     13.40 o 
  -5  -2  11        1.69       -2.65      4.36 o 
  -4  -2  11       79.75       80.62      6.67 o 
  -3  -2  11      271.85      261.36     11.03 o 
  -2  -2  11       29.60       12.13      6.22 o 
  -1  -2  11        4.42        0.88      2.54 o 
   0  -2  11        6.62        5.32      2.11 o 
   1  -2  11      556.40      553.73      8.47 o 
   2  -2  11       35.42       39.88      2.74 o 
   3  -2  11       57.32       49.89      3.25 o 
   4  -2  11        2.30        4.62      5.34 o 
   5  -2  11        8.42        8.75      3.18 o 
   6  -2  11       90.42      108.80      5.43 o 
   7  -2  11       90.63       93.43      8.71 o 
   8  -2  11      159.00      174.99      8.45 o 
   9  -2  11      346.55      326.47     12.12 o 
  -9  -1  11     1159.27     1116.65     33.98 o 
  -8  -1  11     1109.59     1025.32     30.79 o 
  -7  -1  11     1526.51     1407.16     36.88 o 
  -6  -1  11     1823.27     1721.25     53.12 o 
  -5  -1  11     1573.87     1574.48     38.24 o 
  -4  -1  11     1297.53     1244.45     45.47 o 
  -3  -1  11     1184.14     1147.09     44.03 o 
  -2  -1  11     4110.77     4137.03     81.21 o 
  -1  -1  11     3868.12     3854.47     60.77 o 
   0  -1  11     4599.88     4678.59     80.60 o 
   1  -1  11     7981.12     8155.60    107.51 o 
   2  -1  11     4294.92     4309.35     52.07 o 
   3  -1  11     3192.56     3232.38     40.25 o 
   4  -1  11     3502.65     3425.04     48.47 o 
   5  -1  11     2965.51     2858.64     47.39 o 
   6  -1  11     3669.40     3683.49     53.10 o 
   7  -1  11     1247.50     1124.67     23.59 o 
   8  -1  11     1297.72     1291.81     26.93 o 
   9  -1  11      889.34      847.51     20.80 o 
  10  -1  11      890.08      923.91     22.86 o 
  -9   0  11      299.90      251.74     22.02 o 
  -8   0  11       68.75       57.86      8.80 o 
  -7   0  11      181.13      175.24     13.40 o 
  -6   0  11      500.04      491.37     18.60 o 
  -5   0  11      534.20      521.28     18.24 o 
  -4   0  11      239.05      242.92     11.45 o 
  -3   0  11      242.32      233.30     10.77 o 
  -2   0  11     1177.00     1130.24     27.73 o 
  -1   0  11     1141.57     1142.07     21.50 o 
   0   0  11       12.27       15.03      4.22 o 
   1   0  11        9.66        5.74      3.45 o 
   2   0  11        3.95        4.39      1.91 o 
   3   0  11        3.55       -0.73      2.03 o 
   4   0  11       46.53       51.39      3.40 o 
   5   0  11       55.44       50.82      3.88 o 
   6   0  11      109.64      101.84      5.15 o 
   7   0  11      137.94      135.81      6.21 o 
   8   0  11       52.74       50.34      5.55 o 
   9   0  11       24.07       16.47      4.76 o 
  10   0  11       39.93       52.93      6.59 o 
  -9   1  11      950.36     1013.67     45.95 o 
  -8   1  11      802.73      904.55     41.16 o 
  -7   1  11     1192.32     1161.70     33.17 o 
  -6   1  11      381.21      375.36     16.20 o 
  -5   1  11     3902.82     4060.93     88.54 o 
  -4   1  11     6365.98     6368.06    123.52 o 
  -3   1  11     2927.26     2704.47     57.19 o 
  -2   1  11     2305.60     2229.88     48.04 o 
  -1   1  11     2816.50     2834.29     46.58 o 
   0   1  11     5124.75     5188.92     80.50 o 
   1   1  11     3011.28     2984.78     42.11 o 
   2   1  11     5114.76     5007.29     67.81 o 
   3   1  11     4103.48     4208.76     51.12 o 
   4   1  11     1933.26     2034.67     30.45 o 
   5   1  11      916.87      916.54     16.55 o 
   6   1  11     1476.22     1503.93     25.03 o 
   7   1  11     3664.94     3530.00     78.89 o 
   8   1  11     1573.76     1538.24     30.15 o 
   9   1  11      930.22      956.92     22.05 o 
  10   1  11     1415.04     1507.22     31.64 o 
  11   1  11      984.98      916.92     23.16 o 
  -8   2  11      759.41      735.13     37.33 o 
  -7   2  11      400.17      414.47     25.84 o 
  -6   2  11      237.15      226.96     12.86 o 
  -5   2  11      720.62      739.21     23.34 o 
  -4   2  11     2121.60     2060.46     47.36 o 
  -3   2  11       76.44       74.35      9.09 o 
  -2   2  11      189.60      180.11      9.80 o 
  -1   2  11      722.58      709.32     15.57 o 
   0   2  11      896.21      913.97     22.53 o 
   1   2  11      124.50      112.86      4.54 o 
   2   2  11        5.95        2.98      2.55 o 
   3   2  11        2.15       -0.41      2.34 o 
   4   2  11      190.05      203.77      6.39 o 
   5   2  11        2.79        3.66      2.81 o 
   6   2  11       90.51       94.50      5.23 o 
   7   2  11        2.19       -4.95      3.30 o 
   8   2  11       74.82       60.40      5.63 o 
   9   2  11        0.75        1.96      4.21 o 
  10   2  11       12.80       19.34      5.20 o 
  11   2  11      136.76      121.21      8.57 o 
  -8   3  11      445.35      432.65     27.76 o 
  -7   3  11      435.30      458.50     27.76 o 
  -6   3  11      751.36      723.57     24.34 o 
  -5   3  11     1927.88     1890.63     46.03 o 
  -4   3  11     3009.62     3012.37     64.98 o 
  -3   3  11     3425.48     3338.52     69.71 o 
  -2   3  11     3799.82     3728.33     75.81 o 
  -1   3  11     2327.24     2347.62     45.21 o 
   0   3  11     3675.22     3645.64     58.95 o 
   1   3  11     1193.68     1224.55     23.39 o 
   2   3  11     3225.96     3309.75     46.65 o 
   3   3  11     3240.53     3306.49     46.74 o 
   4   3  11     3080.11     3081.31     38.96 o 
   5   3  11     3230.91     3191.97     45.97 o 
   6   3  11     1725.58     1712.50     27.80 o 
   7   3  11     2735.09     2721.06     41.42 o 
   8   3  11     2639.40     2599.12     40.49 o 
   9   3  11     1503.25     1552.20     31.07 o 
  10   3  11      893.23      895.92     29.33 o 
  11   3  11      738.28      721.19     24.47 o 
  -7   4  11      819.04      821.28     39.25 o 
  -6   4  11      499.45      478.60     27.76 o 
  -5   4  11      904.77      947.09     28.40 o 
  -4   4  11      759.67      769.46     24.02 o 
  -3   4  11     2449.52     2348.66     52.79 o 
  -2   4  11     2636.79     2630.52     56.85 o 
  -1   4  11     1056.35     1033.37     21.12 o 
   0   4  11      471.91      471.74     12.33 o 
   1   4  11      408.91      416.42     11.39 o 
   2   4  11      886.97      890.35     16.01 o 
   3   4  11       83.47       76.51      4.23 o 
   4   4  11      644.47      688.70     11.84 o 
   5   4  11      546.21      500.29     11.41 o 
   6   4  11       56.89       64.11      5.53 o 
   7   4  11      175.22      154.33      6.98 o 
   8   4  11        1.69       -5.78      5.53 o 
   9   4  11      233.86      198.12      9.13 o 
  10   4  11       16.81       11.93      5.32 o 
  11   4  11       23.85       10.76      5.63 o 
  -7   5  11      185.65      198.14     20.10 o 
  -6   5  11      200.60      247.91     21.06 o 
  -5   5  11      428.03      402.98     24.89 o 
  -4   5  11      874.15      935.18     40.20 o 
  -3   5  11     1545.47     1520.90     38.24 o 
  -2   5  11      351.50      333.62     14.21 o 
  -1   5  11      912.35      914.76     26.55 o 
   0   5  11     2141.75     2048.42     36.65 o 
   1   5  11     2599.99     2616.58     44.58 o 
   2   5  11     1721.94     1788.59     32.40 o 
   3   5  11     1612.06     1634.73     25.93 o 
   4   5  11     2035.88     2040.87     27.58 o 
   5   5  11     4291.46     4344.80     74.74 o 
   6   5  11     4156.60     4233.72     78.34 o 
   7   5  11     2645.55     2737.29     46.97 o 
   8   5  11     1080.75     1064.11     20.61 o 
   9   5  11     1634.95     1633.21     32.90 o 
  10   5  11     1448.28     1467.92     30.88 o 
  11   5  11     1490.45     1448.26     31.47 o 
  -6   6  11     1305.14     1388.89     55.52 o 
  -5   6  11      924.53      919.87     41.16 o 
  -4   6  11      425.59      427.87     25.84 o 
  -3   6  11     1288.53     1286.47     48.82 o 
  -2   6  11     1519.97     1625.74     39.59 o 
  -1   6  11     2756.84     2770.17     48.06 o 
   0   6  11     2632.31     2540.75     44.20 o 
   1   6  11     1032.92     1041.98     21.92 o 
   2   6  11     1200.82     1278.27     25.41 o 
   3   6  11      928.33      965.13     20.54 o 
   4   6  11     1359.27     1363.74     22.90 o 
   5   6  11      370.12      358.89      9.63 o 
   6   6  11      243.54      249.09      9.47 o 
   7   6  11      119.62      108.54      6.17 o 
   8   6  11      517.27      496.97     14.31 o 
   9   6  11      101.48       99.24      7.45 o 
  10   6  11       44.56       44.42      6.33 o 
  11   6  11      108.39       96.07      8.25 o 
  -5   7  11      189.42      233.56     21.06 o 
  -4   7  11      295.68      316.83     22.97 o 
  -3   7  11     1239.84     1194.58     46.90 o 
  -2   7  11      388.56      358.95     22.02 o 
  -1   7  11       38.49       54.43      6.40 o 
   0   7  11      255.38      237.30     17.39 o 
   1   7  11     1286.87     1259.93     32.10 o 
   2   7  11     1992.70     1887.65     34.81 o 
   3   7  11      549.32      561.94     18.71 o 
   4   7  11      396.65      397.57     10.18 o 
   5   7  11     1936.51     1945.87     31.10 o 
   6   7  11     3603.74     3691.96     55.95 o 
   7   7  11     2222.67     2243.02     35.80 o 
   8   7  11     2298.99     2270.34     41.75 o 
   9   7  11      978.62      943.89     22.57 o 
  10   7  11     1289.37     1329.41     29.22 o 
  11   7  11      904.64      936.07     23.73 o 
  -4   8  11      866.50      872.96     40.20 o 
  -3   8  11      979.49      916.04     40.20 o 
  -2   8  11      910.29      939.97     39.25 o 
  -1   8  11     1054.19     1102.91     32.07 o 
   0   8  11     1358.79     1322.72     33.50 o 
   1   8  11     1340.59     1348.17     33.82 o 
   2   8  11     2019.08     2053.31     57.56 o 
   3   8  11     1599.74     1577.15     30.52 o 
   4   8  11      967.80      960.84     21.28 o 
   5   8  11     1066.17     1094.56     24.30 o 
   6   8  11      787.96      827.91     17.03 o 
   7   8  11      371.51      403.53     11.51 o 
   8   8  11      777.04      824.35     20.49 o 
   9   8  11      763.69      738.75     19.43 o 
  10   8  11      457.01      512.09     16.17 o 
  11   8  11      180.54      144.03     12.74 o 
  -3   9  11       83.35       67.00     12.44 o 
  -2   9  11      325.42      316.83     22.02 o 
  -1   9  11       54.12       44.36      7.45 o 
   0   9  11      274.89      247.33     12.86 o 
   1   9  11      390.53      373.14     15.22 o 
   2   9  11      661.18      653.64     20.95 o 
   3   9  11     1471.56     1539.68     37.52 o 
   4   9  11     1138.49     1108.08     29.30 o 
   5   9  11      802.08      765.32     23.96 o 
   6   9  11      531.38      570.53     15.07 o 
   7   9  11      876.30      837.54     20.26 o 
   8   9  11     1400.18     1457.54     30.46 o 
   9   9  11     1155.46     1191.86     33.25 o 
  10   9  11     1086.93     1067.10     31.73 o 
  -2  10  11     1011.39      984.00     43.07 o 
  -1  10  11     1120.51     1087.22     31.81 o 
   0  10  11      853.81      887.44     27.05 o 
   1  10  11      374.97      408.78     16.92 o 
   2  10  11      782.23      751.08     23.66 o 
   3  10  11      592.14      625.91     20.95 o 
   4  10  11      593.06      613.30     20.17 o 
   5  10  11      847.44      885.79     25.48 o 
   6  10  11      517.39      529.33     29.67 o 
   7  10  11      679.54      633.10     21.37 o 
   8  10  11      367.24      376.57     16.33 o 
   9  10  11      611.77      591.71     38.77 o 
  10  10  11      817.85      749.14     25.89 o 
   0  11  11      186.95      180.41     12.51 o 
   1  11  11      222.79      221.59     17.23 o 
   2  11  11      129.35      128.76     12.44 o 
   3  11  11      259.75      290.87     14.17 o 
   4  11  11      108.60      108.65      9.40 o 
   5  11  11      186.67      216.61     30.15 o 
   6  11  11      339.94      348.42     24.89 o 
   7  11  11      836.28      878.71     41.16 o 
   8  11  11      352.43      366.47     16.76 o 
   9  11  11      591.36      566.05     21.37 o 
   2  12  11      752.80      670.24     23.96 o 
   3  12  11      827.03      900.18     27.94 o 
   4  12  11     1215.97     1254.93     34.34 o 
   5  12  11      919.50      933.37     27.94 o 
   6  12  11      756.95      861.48     41.16 o 
   7  12  11      700.65      755.23     38.29 o 
  -5 -11  12      830.32      846.16     21.66 o 
  -4 -11  12      898.52      877.16     21.47 o 
  -3 -11  12      840.79      861.55     20.54 o 
  -2 -11  12      569.73      598.15     15.06 o 
  -7 -10  12      530.00      488.31     32.54 o 
  -6 -10  12      675.08      695.12     22.97 o 
  -5 -10  12     1116.97     1074.82     25.07 o 
  -4 -10  12     1340.51     1297.78     33.34 o 
  -3 -10  12      675.85      625.17     16.37 o 
  -2 -10  12      221.84      233.01     12.02 o 
  -1 -10  12      599.41      647.11     48.52 o 
   0 -10  12      298.83      287.43     10.64 o 
   1 -10  12      251.23      273.64     12.08 o 
  -8  -9  12      171.77      152.04     11.49 o 
  -7  -9  12      132.05      113.41      9.88 o 
  -6  -9  12      126.53      146.20      8.57 o 
  -5  -9  12       16.54        7.25      4.18 o 
  -4  -9  12        6.89       11.92      5.09 o 
  -3  -9  12      488.40      478.21     17.06 o 
  -2  -9  12      427.02      432.27     11.82 o 
  -1  -9  12      585.91      651.29     19.99 o 
   0  -9  12      493.66      463.60     12.91 o 
   1  -9  12      986.71     1016.41     21.03 o 
   2  -9  12      975.64     1113.02     44.03 o 
   3  -9  12      540.30      498.28     22.49 o 
  -8  -8  12     1377.13     1273.43     36.38 o 
  -7  -8  12      875.46      926.74     28.72 o 
  -6  -8  12     1436.83     1336.13     35.14 o 
  -5  -8  12      467.05      479.72     14.62 o 
  -4  -8  12      763.55      735.09     20.31 o 
  -3  -8  12      899.16      903.23     23.87 o 
  -2  -8  12     1444.61     1474.68     34.03 o 
  -1  -8  12     1318.20     1281.22     27.38 o 
   0  -8  12      943.69      969.97     27.04 o 
   1  -8  12      376.43      413.12     11.83 o 
   2  -8  12      649.28      664.75     18.42 o 
   3  -8  12      694.13      711.52     20.04 o 
   4  -8  12      740.92      734.09     20.75 o 
  -9  -7  12       39.64       27.60      7.79 o 
  -8  -7  12        0.48        0.11      5.98 o 
  -7  -7  12        8.34        5.86      5.72 o 
  -6  -7  12       95.36       86.30      8.28 o 
  -5  -7  12      649.39      562.80     37.81 o 
  -4  -7  12      849.86      844.81     23.92 o 
  -3  -7  12      522.66      486.12     13.59 o 
  -2  -7  12      728.44      737.06     19.18 o 
  -1  -7  12      364.29      396.31     16.20 o 
   0  -7  12      586.39      541.53     22.61 o 
   1  -7  12       59.38       71.63      4.37 o 
   2  -7  12      282.39      294.21      8.63 o 
   3  -7  12      386.58      410.83     13.95 o 
   4  -7  12      331.71      350.14     14.39 o 
   5  -7  12      279.25      268.96      8.67 o 
  -9  -6  12     1019.57     1020.77     35.89 o 
  -8  -6  12     1291.00     1189.65     34.06 o 
  -7  -6  12     1194.02     1140.02     32.02 o 
  -6  -6  12     1691.41     1645.40     40.74 o 
  -5  -6  12     1534.54     1536.10     37.61 o 
  -4  -6  12      757.29      812.38     23.23 o 
  -3  -6  12     1285.67     1204.37     29.66 o 
  -2  -6  12     1618.18     1718.63     38.14 o 
  -1  -6  12     2000.58     1894.49     40.44 o 
   0  -6  12     3668.47     3902.05     55.26 o 
   1  -6  12     2386.42     2494.79     39.20 o 
   2  -6  12      676.48      734.04     13.06 o 
   3  -6  12      811.27      851.52     18.22 o 
   4  -6  12      409.22      461.01     10.99 o 
   5  -6  12      699.81      728.80     21.57 o 
   6  -6  12      411.27      413.04     13.11 o 
  -9  -5  12        2.84       -3.21     11.01 o 
  -8  -5  12        9.02       10.53      5.98 o 
  -7  -5  12       66.19       45.71      6.89 o 
  -6  -5  12      217.69      210.87     16.27 o 
  -5  -5  12       99.45       95.12      8.04 o 
  -4  -5  12      137.50      138.03      8.49 o 
  -3  -5  12      108.18       76.31      8.14 o 
  -2  -5  12      154.97      166.46      7.96 o 
  -1  -5  12      223.63      233.93      7.87 o 
   0  -5  12      141.77      144.82      4.57 o 
   1  -5  12      326.56      390.52      8.38 o 
   2  -5  12      492.03      451.31     10.31 o 
   3  -5  12      564.70      642.47     14.67 o 
   4  -5  12      281.72      255.45      8.23 o 
   5  -5  12      856.35      822.76     18.55 o 
   6  -5  12      772.86      789.34     18.98 o 
   7  -5  12      641.12      592.13     16.46 o 
  -9  -4  12     1175.71     1218.96     35.49 o 
  -8  -4  12     1166.66     1071.09     49.77 o 
  -7  -4  12      869.40      892.07     28.72 o 
  -6  -4  12     1203.32     1147.37     31.05 o 
  -5  -4  12     2798.82     2710.47     83.28 o 
  -4  -4  12     3473.72     3348.69     69.31 o 
  -3  -4  12     4727.57     4361.45     86.56 o 
  -2  -4  12     4003.60     4017.95     79.42 o 
  -1  -4  12      560.35      537.50     29.67 o 
   0  -4  12      595.64      620.08     13.51 o 
   1  -4  12     2670.93     2718.55     29.28 o 
   2  -4  12     3965.41     4011.36     41.84 o 
   3  -4  12     1410.79     1384.74     23.05 o 
   4  -4  12     1342.33     1327.82     33.85 o 
   5  -4  12     2160.46     2150.42     38.50 o 
   6  -4  12     1960.88     1846.71     49.70 o 
   7  -4  12      771.29      768.81     19.59 o 
   8  -4  12      326.28      369.54     13.78 o 
  -9  -3  12      162.23      149.82     12.13 o 
  -8  -3  12       91.18       77.22      9.12 o 
  -7  -3  12       29.83       24.43      7.18 o 
  -6  -3  12      134.63      141.77     10.09 o 
  -5  -3  12       55.89       56.27      6.67 o 
  -4  -3  12       10.14       13.78      7.66 o 
  -3  -3  12       34.10       23.21      5.29 o 
  -2  -3  12        0.06        2.23      3.89 o 
  -1  -3  12      114.92      115.21     17.71 o 
   0  -3  12      224.81      222.15      7.12 o 
   1  -3  12      738.40      728.01     13.82 o 
   2  -3  12      556.41      522.66      9.69 o 
   3  -3  12      536.04      565.77     11.76 o 
   4  -3  12      434.42      393.89      9.68 o 
   5  -3  12      139.20      139.24      5.90 o 
   6  -3  12      122.19      144.57      7.45 o 
   7  -3  12      332.66      268.20     10.10 o 
   8  -3  12      162.57      192.19      9.28 o 
  -9  -2  12      727.13      714.39     25.69 o 
  -8  -2  12     1515.63     1437.29     39.24 o 
  -7  -2  12     1950.97     1855.45     46.01 o 
  -6  -2  12     2623.36     2508.66     56.49 o 
  -5  -2  12     1584.85     1567.50     38.51 o 
  -4  -2  12     1977.80     1856.29     42.94 o 
  -3  -2  12     3737.76     3524.16     71.71 o 
  -2  -2  12     3172.51     2981.28     61.23 o 
  -1  -2  12     6093.06     5997.52    113.69 o 
   0  -2  12     3961.87     3798.03     81.93 o 
   1  -2  12     2533.72     2564.54     42.50 o 
   2  -2  12     7383.85     7569.52    100.41 o 
   3  -2  12     2957.30     3073.66     54.99 o 
   4  -2  12     4594.50     4654.69     81.38 o 
   5  -2  12      563.41      665.26     21.55 o 
   6  -2  12      315.60      344.47      9.51 o 
   7  -2  12     1337.82     1290.43     26.69 o 
   8  -2  12      734.98      785.42     19.42 o 
   9  -2  12      728.09      714.23     19.13 o 
  -9  -1  12       97.83       79.44     10.15 o 
  -8  -1  12      204.68      208.58     13.49 o 
  -7  -1  12       80.39       99.67     11.01 o 
  -6  -1  12      357.83      357.61     16.27 o 
  -5  -1  12      212.08      171.53     10.47 o 
  -4  -1  12      158.24      136.57      9.40 o 
  -3  -1  12       85.96       85.03      7.35 o 
  -2  -1  12      120.90      100.42      7.08 o 
  -1  -1  12      502.91      470.69     15.13 o 
   0  -1  12        0.82        4.37      3.22 o 
   1  -1  12        3.92        8.31      5.71 o 
   2  -1  12     1350.13     1378.42     21.96 o 
   3  -1  12       24.55       18.86      2.86 o 
   4  -1  12       19.76       20.81      3.50 o 
   5  -1  12       16.02       21.68      3.50 o 
   6  -1  12       11.18       21.63      3.50 o 
   7  -1  12      344.81      337.20     10.84 o 
   8  -1  12      184.19      183.93      8.71 o 
   9  -1  12      201.04      190.25      9.14 o 
  -8   0  12     1076.49      964.14     30.44 o 
  -7   0  12      667.98      625.48     22.31 o 
  -6   0  12     1134.00     1119.79     31.42 o 
  -5   0  12     2418.33     2416.40     54.48 o 
  -4   0  12     1282.68     1262.08     32.47 o 
  -3   0  12      854.78      800.02     22.98 o 
  -2   0  12      455.89      426.80     14.84 o 
  -1   0  12     4165.37     4165.04     81.89 o 
   0   0  12     3791.23     3773.45     60.87 o 
   1   0  12     3748.95     3724.68     59.31 o 
   2   0  12     4504.03     4598.94     63.02 o 
   3   0  12     4351.75     4418.06     60.83 o 
   4   0  12     5335.09     5373.78     73.23 o 
   5   0  12     3837.55     3777.35     53.75 o 
   6   0  12     2735.78     2853.79     42.72 o 
   7   0  12     1483.08     1321.95     26.60 o 
   8   0  12     1305.02     1338.58     27.86 o 
   9   0  12     1490.92     1424.59     29.70 o 
  10   0  12     1151.10     1095.90     25.89 o 
  -8   1  12      200.72      226.86     21.06 o 
  -7   1  12      474.36      521.67     22.49 o 
  -6   1  12      872.82      790.35     35.42 o 
  -5   1  12     1118.86     1137.27     31.47 o 
  -4   1  12      813.63      843.96     25.02 o 
  -3   1  12       74.92       70.81      7.18 o 
  -2   1  12       17.81       20.92      5.04 o 
  -1   1  12      403.88      363.31     17.71 o 
   0   1  12      260.78      244.44     13.00 o 
   1   1  12      374.45      385.77     10.47 o 
   2   1  12        3.88        1.32      3.10 o 
   3   1  12        2.14       -6.47      5.11 o 
   4   1  12      844.50      875.95     15.94 o 
   5   1  12      274.30      264.37      7.94 o 
   6   1  12      171.30      160.68      6.62 o 
   7   1  12       56.98       62.76      5.06 o 
   8   1  12      116.29       85.51      6.33 o 
   9   1  12        4.40       14.21      5.07 o 
  10   1  12        6.15        8.19      5.20 o 
  -8   2  12      311.73      297.69     23.93 o 
  -7   2  12      538.06      555.17     31.59 o 
  -6   2  12      437.25      447.04     18.60 o 
  -5   2  12      873.02      862.91     26.37 o 
  -4   2  12     2906.29     2870.63     62.61 o 
  -3   2  12     2881.70     2773.67     59.90 o 
  -2   2  12     4046.94     4124.46     83.25 o 
  -1   2  12     2290.18     2217.33     48.39 o 
   0   2  12     1830.01     1822.26     32.60 o 
   1   2  12     2972.64     3030.31     57.49 o 
   2   2  12     1693.59     1777.51     31.49 o 
   3   2  12     1359.31     1351.18     29.84 o 
   4   2  12     1650.40     1650.47     30.71 o 
   5   2  12      790.68      754.19     14.88 o 
   6   2  12     3323.90     3410.29     80.13 o 
   7   2  12     3110.03     3076.71     46.21 o 
   8   2  12     1701.99     1776.12     34.18 o 
   9   2  12     1447.21     1410.50     29.41 o 
  10   2  12      587.19      568.96     23.33 o 
  -7   3  12      443.30      483.38     29.67 o 
  -6   3  12      499.74      453.71     27.76 o 
  -5   3  12      403.48      418.74     17.56 o 
  -4   3  12     1074.01     1077.56     41.16 o 
  -3   3  12     1215.08     1203.02     31.47 o 
  -2   3  12      692.25      706.69     21.63 o 
  -1   3  12      623.13      583.80     18.60 o 
   0   3  12      710.37      730.13     16.56 o 
   1   3  12      628.37      648.52     15.23 o 
   2   3  12     1098.65     1126.13     29.67 o 
   3   3  12      415.49      404.27      9.43 o 
   4   3  12     1597.82     1613.51     30.36 o 
   5   3  12     1050.70     1011.19     18.25 o 
   6   3  12      103.02       95.93      5.52 o 
   7   3  12       64.27       50.25      5.15 o 
   8   3  12        8.23        7.07      4.51 o 
   9   3  12       30.83       30.61      5.63 o 
  10   3  12       12.99       -0.73      6.60 o 
  -7   4  12      819.48      894.02     43.07 o 
  -6   4  12     1121.37     1067.28     45.95 o 
  -5   4  12      795.68      824.15     38.29 o 
  -4   4  12      900.69      859.22     26.40 o 
  -3   4  12     1948.89     1846.97     44.33 o 
  -2   4  12     1056.24     1024.72     28.08 o 
  -1   4  12     1077.23     1044.67     27.73 o 
   0   4  12     1232.61     1207.26     24.10 o 
   1   4  12     2296.69     2376.67     42.88 o 
   2   4  12     3976.76     3982.39     64.46 o 
   3   4  12     4473.83     4520.98     80.80 o 
   4   4  12     5994.14     5869.33     93.71 o 
   5   4  12     4453.91     4462.57     73.63 o 
   6   4  12     1307.97     1330.07     31.09 o 
   7   4  12      890.34      881.43     17.76 o 
   8   4  12     1331.27     1322.12     27.56 o 
   9   4  12     1913.78     1838.93     36.02 o 
  10   4  12     1153.65     1172.68     26.85 o 
  11   4  12      857.83      850.81     22.35 o 
  -6   5  12      878.16      956.24     44.03 o 
  -5   5  12      214.54      227.81     20.10 o 
  -4   5  12      272.04      245.04     19.14 o 
  -3   5  12      762.98      820.84     25.37 o 
  -2   5  12     1596.28     1586.61     45.95 o 
  -1   5  12     1047.06      995.39     27.07 o 
   0   5  12     1496.78     1479.43     28.35 o 
   1   5  12      387.59      386.07     11.41 o 
   2   5  12       94.43      111.00      6.59 o 
   3   5  12       62.93       61.76      5.27 o 
   4   5  12      193.39      190.74      8.19 o 
   5   5  12      131.93      137.18      8.87 o 
   6   5  12      182.76      158.42      6.74 o 
   7   5  12       66.23       62.35      5.20 o 
   8   5  12      238.07      250.19     13.68 o 
   9   5  12      254.99      252.00     10.75 o 
  10   5  12        4.51       -2.50      4.87 o 
  11   5  12       34.68       21.89      6.51 o 
  -5   6  12      282.07      325.45     23.93 o 
  -4   6  12      311.39      302.47     22.02 o 
  -3   6  12     1103.51     1085.46     44.99 o 
  -2   6  12     1117.78     1139.60     31.47 o 
  -1   6  12      410.44      436.79     16.57 o 
   0   6  12     1946.40     1903.59     35.54 o 
   1   6  12     1448.75     1455.23     28.55 o 
   2   6  12     1674.91     1619.27     30.94 o 
   3   6  12     1216.64     1292.13     25.74 o 
   4   6  12      661.98      612.60     15.39 o 
   5   6  12     2878.40     2912.06     85.57 o 
   6   6  12     1699.46     1756.64     45.98 o 
   7   6  12      513.59      489.18     12.48 o 
   8   6  12      799.90      849.34     20.35 o 
   9   6  12      854.81      793.78     20.00 o 
  10   6  12     1114.53     1194.13     27.00 o 
  11   6  12      981.91      951.56     24.08 o 
  -4   7  12      863.70      947.63     42.12 o 
  -3   7  12      968.42      981.13     42.12 o 
  -2   7  12     1125.58     1106.52     44.03 o 
  -1   7  12     2036.44     1920.14     64.13 o 
   0   7  12     1682.66     1689.17     32.79 o 
   1   7  12     2041.90     2054.02     38.12 o 
   2   7  12     1444.56     1465.71     28.90 o 
   3   7  12     1309.56     1307.71     26.48 o 
   4   7  12      983.92     1011.64     29.53 o 
   5   7  12      698.45      723.82     56.47 o 
   6   7  12      899.51      893.19     21.33 o 
   7   7  12       61.90       73.32      5.59 o 
   8   7  12       10.18       12.86      5.12 o 
   9   7  12      152.04      120.23     10.29 o 
  10   7  12      106.65      117.94      8.52 o 
  -3   8  12      340.42      368.52     24.89 o 
  -2   8  12      549.75      518.80     28.72 o 
  -1   8  12      450.71      447.01     24.89 o 
   0   8  12      114.89      124.03     10.05 o 
   1   8  12      286.60      316.37     14.21 o 
   2   8  12      718.35      727.37     20.78 o 
   3   8  12     1127.86     1105.42     23.71 o 
   4   8  12      846.10      846.53     24.90 o 
   5   8  12      493.14      512.00     20.58 o 
   6   8  12     1016.84     1025.74     28.97 o 
   7   8  12     2710.78     2637.34    101.94 o 
   8   8  12     1352.63     1386.96     29.37 o 
   9   8  12      900.08      907.72     30.30 o 
  10   8  12      641.83      644.43     18.48 o 
  -2   9  12      981.35      977.30     42.12 o 
  -1   9  12     1262.53     1294.13     49.77 o 
   0   9  12     1509.27     1479.17     37.90 o 
   1   9  12      960.76      977.17     28.08 o 
   2   9  12      708.65      703.49     22.31 o 
   3   9  12      404.36      384.74     15.52 o 
   4   9  12      666.51      714.35     21.80 o 
   5   9  12      686.10      684.58     22.98 o 
   6   9  12     1225.73     1181.94     32.78 o 
   7   9  12     1035.86     1011.25     49.30 o 
   8   9  12     1477.17     1516.94     31.57 o 
   9   9  12      701.12      737.11     24.80 o 
   0  10  12       13.97       31.59     10.53 o 
   1  10  12        4.48       10.53      6.09 o 
   2  10  12      326.25      307.69     22.02 o 
   3  10  12      285.02      289.89     13.76 o 
   4  10  12      623.17      612.61     20.85 o 
   5  10  12      112.03      120.61     15.32 o 
   6  10  12      272.51      241.21     21.06 o 
   7  10  12      856.30      882.54     41.16 o 
   8  10  12      665.22      746.61     38.29 o 
   9  10  12      808.63      822.26     26.67 o 
   2  11  12      677.37      689.66     63.18 o 
   3  11  12      738.73      806.64     36.37 o 
   4  11  12     1044.89     1126.38     31.34 o 
   5  11  12     1031.45     1012.72     44.03 o 
   6  11  12      697.83      751.40     37.33 o 
   7  11  12      640.08      637.49     34.46 o 
  -5 -10  13      105.80      117.00      7.95 o 
  -4 -10  13      109.63      118.52     12.37 o 
  -3 -10  13      417.87      409.98     12.85 o 
  -2 -10  13      587.85      650.41     24.64 o 
  -1 -10  13      325.34      352.29     17.25 o 
  -6  -9  13      722.97      634.02     21.85 o 
  -5  -9  13      837.64      878.13     37.77 o 
  -4  -9  13      967.43      958.97     26.87 o 
  -3  -9  13     1549.20     1594.55     37.71 o 
  -2  -9  13      714.07      659.51     34.46 o 
  -1  -9  13      412.26      417.05     25.84 o 
   0  -9  13      462.25      501.43     16.20 o 
   1  -9  13      337.52      308.79     10.63 o 
  -7  -8  13        2.49        7.66      9.09 o 
  -6  -8  13        6.13        5.86      5.49 o 
  -5  -8  13      166.28      172.97     11.49 o 
  -4  -8  13       70.66       71.61      7.94 o 
  -3  -8  13      202.41      184.53      8.46 o 
  -2  -8  13      386.03      437.91     12.14 o 
  -1  -8  13      684.48      653.26     22.67 o 
   0  -8  13      505.17      537.70     19.96 o 
   1  -8  13      159.38      166.33      7.75 o 
   2  -8  13      390.83      393.28     14.13 o 
   3  -8  13      431.72      424.19     15.26 o 
  -8  -7  13     1403.75     1337.15     37.74 o 
  -7  -7  13     1693.20     1636.88     42.10 o 
  -6  -7  13     1699.67     1606.31     40.61 o 
  -5  -7  13     1812.06     1791.47     42.92 o 
  -4  -7  13     1693.70     1665.77     56.00 o 
  -3  -7  13     1490.40     1568.85     37.01 o 
  -2  -7  13     1889.04     1868.52     46.27 o 
  -1  -7  13      966.15      930.40     40.20 o 
   0  -7  13      934.37     1040.47     42.12 o 
   1  -7  13     1271.16     1221.82     26.89 o 
   2  -7  13      610.30      690.62     18.40 o 
   3  -7  13     1003.18     1024.43     36.50 o 
   4  -7  13      685.15      782.42     21.15 o 
  -8  -6  13        0.15       -3.89      7.18 o 
  -7  -6  13       13.46       -2.33      8.14 o 
  -6  -6  13       46.21       31.57      9.57 o 
  -5  -6  13      436.54      452.83     17.25 o 
  -4  -6  13      480.51      492.33     17.47 o 
  -3  -6  13      929.39      918.16     30.15 o 
  -2  -6  13      194.23      203.09     11.09 o 
  -1  -6  13      213.78      199.14     15.35 o 
   0  -6  13       30.15       37.23      6.40 o 
   1  -6  13      186.51      197.66      9.02 o 
   2  -6  13      306.11      318.70     11.20 o 
   3  -6  13      345.49      398.95     13.40 o 
   4  -6  13      794.57      865.45     27.41 o 
   5  -6  13      746.67      814.23     22.64 o 
  -8  -5  13     1191.08     1132.74     33.38 o 
  -7  -5  13      758.35      738.54     24.53 o 
  -6  -5  13     1100.97     1034.52     29.57 o 
  -5  -5  13      580.30      574.92     19.75 o 
  -4  -5  13     1716.04     1713.79     76.10 o 
  -3  -5  13      646.57      681.22     36.85 o 
  -2  -5  13     1086.62     1083.28     40.20 o 
  -1  -5  13     1036.99     1038.01     25.53 o 
   0  -5  13     2205.00     2373.96     48.65 o 
   1  -5  13     2268.18     2233.05     49.74 o 
   2  -5  13     1124.56     1264.12     26.15 o 
   3  -5  13      364.42      370.73     12.52 o 
   4  -5  13     1194.97     1254.64     24.77 o 
   5  -5  13     1417.94     1396.65     35.17 o 
   6  -5  13     1188.05     1154.89     24.77 o 
  -8  -4  13       33.28       31.22      7.59 o 
  -7  -4  13       18.85       20.00      6.40 o 
  -6  -4  13       23.26       35.08      6.89 o 
  -5  -4  13      429.07      376.87     15.39 o 
  -4  -4  13        0.04       -2.87      6.22 o 
  -3  -4  13       23.09       20.43      5.29 o 
  -2  -4  13       41.72       39.85      5.29 o 
  -1  -4  13      137.03      133.42     11.01 o 
   0  -4  13       20.21       24.65      4.18 o 
   1  -4  13      107.58      117.55      6.50 o 
   2  -4  13      497.74      477.84     12.00 o 
   3  -4  13       63.86       81.29      4.23 o 
   4  -4  13      566.69      536.39     13.54 o 
   5  -4  13       44.28       76.34      5.17 o 
   6  -4  13      118.96      114.13      6.65 o 
   7  -4  13      246.21      253.61     10.22 o 
  -8  -3  13     1392.60     1282.54     36.85 o 
  -7  -3  13     1176.49     1137.03     52.65 o 
  -6  -3  13     1681.27     1589.81     40.23 o 
  -5  -3  13     1709.54     1620.99     58.87 o 
  -4  -3  13     1894.82     1862.88     43.56 o 
  -3  -3  13     2695.64     2530.39     64.13 o 
  -2  -3  13     1248.37     1258.61     30.66 o 
  -1  -3  13     3108.72     3128.31     90.46 o 
   0  -3  13     2202.66     2219.29     55.52 o 
   1  -3  13     2698.89     2709.49     54.00 o 
   2  -3  13     2638.32     2771.92     45.74 o 
   3  -3  13     1809.82     1802.51     38.56 o 
   4  -3  13      577.70      622.70     14.37 o 
   5  -3  13      625.77      638.84     13.75 o 
   6  -3  13      787.99      778.21     31.81 o 
   7  -3  13     1145.90     1114.25     24.36 o 
   8  -3  13      681.34      674.03     18.02 o 
  -8  -2  13      140.51      159.01     12.51 o 
  -7  -2  13       31.45       39.25      7.76 o 
  -6  -2  13       35.75       28.48      6.67 o 
  -5  -2  13      309.97      278.80     13.49 o 
  -4  -2  13       72.73       70.97      7.59 o 
  -3  -2  13       47.01       38.34      8.61 o 
  -2  -2  13       90.03      100.51      7.35 o 
  -1  -2  13        5.65        2.60      4.79 o 
   0  -2  13       22.09       27.67     12.44 o 
   1  -2  13      184.32      200.99      7.04 o 
   2  -2  13        3.97        4.89      5.39 o 
   3  -2  13       73.30       76.00      5.98 o 
   4  -2  13      123.50      125.60      5.43 o 
   5  -2  13      418.67      416.17     10.59 o 
   6  -2  13      184.09      198.73      8.24 o 
   7  -2  13      225.50      197.49      8.71 o 
   8  -2  13      184.88      190.37      9.26 o 
  -8  -1  13      664.12      645.46     24.02 o 
  -7  -1  13      996.45     1040.35     32.54 o 
  -6  -1  13      604.31      542.38     19.96 o 
  -5  -1  13     1095.99     1122.07     31.05 o 
  -4  -1  13     1597.36     1599.07     39.24 o 
  -3  -1  13      932.10      897.70     24.93 o 
  -2  -1  13     3284.55     3142.68     65.29 o 
  -1  -1  13     4442.56     4165.17     82.22 o 
   0  -1  13     4103.56     4076.87    108.16 o 
   1  -1  13     2232.76     2305.63     39.21 o 
   2  -1  13     2284.16     2260.80     47.85 o 
   3  -1  13     4312.33     4269.10     83.18 o 
   4  -1  13     4445.27     4526.95     73.74 o 
   5  -1  13      939.47      915.06     17.26 o 
   6  -1  13     1491.12     1534.10     42.00 o 
   7  -1  13      782.16      730.53     18.01 o 
   8  -1  13      981.54      968.33     24.06 o 
   9  -1  13      844.45      821.20     32.47 o 
  -8   0  13      551.74      628.76     24.37 o 
  -7   0  13      583.36      561.50     21.93 o 
  -6   0  13      660.71      616.57     21.99 o 
  -5   0  13      402.07      390.20     16.57 o 
  -4   0  13      651.45      612.44     20.64 o 
  -3   0  13       17.76       16.27      5.41 o 
  -2   0  13      149.20      133.69      8.72 o 
  -1   0  13      281.39      288.61     11.71 o 
   0   0  13       75.34       98.04      6.89 o 
   1   0  13        5.84        2.82      6.53 o 
   2   0  13      105.09      103.78      5.63 o 
   3   0  13       67.59       52.04     11.01 o 
   4   0  13       10.36        1.86      3.47 o 
   5   0  13        0.28        4.59      4.42 o 
   6   0  13      137.23      127.27      6.13 o 
   7   0  13      125.67      109.38      6.60 o 
   8   0  13       27.39       30.32      5.30 o 
   9   0  13       21.47       11.34      5.22 o 
  -7   1  13      723.61      743.77     25.69 o 
  -6   1  13      932.59      862.13     27.73 o 
  -5   1  13     1031.93     1043.83     30.44 o 
  -4   1  13     2035.10     1981.46     46.69 o 
  -3   1  13     2325.96     2302.66     51.43 o 
  -2   1  13     2941.85     2779.74     79.93 o 
  -1   1  13     3494.15     3354.43     68.70 o 
   0   1  13     3722.50     3574.41     71.75 o 
   1   1  13     4196.44     4207.79     78.30 o 
   2   1  13     1962.39     1990.34     35.35 o 
   3   1  13      787.83      780.07     20.85 o 
   4   1  13     2974.34     2977.50     74.66 o 
   5   1  13     3240.87     3209.70     56.23 o 
   6   1  13     2952.02     3065.92     45.60 o 
   7   1  13     1625.75     1604.77     39.15 o 
   8   1  13     1646.59     1787.05     74.91 o 
   9   1  13     1507.05     1430.24     33.21 o 
  -7   2  13      241.97      220.16     21.06 o 
  -6   2  13      508.06      484.93     19.96 o 
  -5   2  13      201.70      234.31     13.19 o 
  -4   2  13      711.74      704.09     23.93 o 
  -3   2  13     1024.65     1034.88     33.98 o 
  -2   2  13      449.31      436.27     16.20 o 
  -1   2  13      265.56      262.83     11.83 o 
   0   2  13      443.47      452.38     19.62 o 
   1   2  13      913.41      864.70     18.60 o 
   2   2  13       96.83       90.67      6.48 o 
   3   2  13        6.35        0.07      4.06 o 
   4   2  13       12.56        4.65      9.09 o 
   5   2  13      507.85      470.66     13.19 o 
   6   2  13      411.92      412.75     13.26 o 
   7   2  13        0.39       -2.36      3.99 o 
   8   2  13        6.72        2.58      4.51 o 
   9   2  13      474.74      451.85     14.60 o 
  10   2  13      112.38       94.53     11.00 o 
  -6   3  13      589.60      570.49     31.59 o 
  -5   3  13      751.11      720.99     31.11 o 
  -4   3  13      894.56      830.85     25.69 o 
  -3   3  13     1876.30     1884.31     54.08 o 
  -2   3  13      611.94      593.12     19.63 o 
  -1   3  13      274.85      285.90     16.75 o 
   0   3  13     1729.88     1742.10     39.92 o 
   1   3  13     1571.20     1586.92     29.65 o 
   2   3  13     1994.19     1957.51     38.82 o 
   3   3  13     2701.67     2749.74     46.21 o 
   4   3  13     2450.82     2362.60     51.07 o 
   5   3  13     3306.63     3356.92     58.20 o 
   6   3  13     2636.53     2670.20     61.28 o 
   7   3  13     1717.29     1759.84     29.56 o 
   8   3  13     1709.15     1752.77     34.20 o 
   9   3  13     1306.41     1200.09     26.57 o 
  10   3  13      778.60      839.12     21.83 o 
  -6   4  13      246.43      274.72     22.97 o 
  -5   4  13      812.41      830.85     39.25 o 
  -4   4  13      930.86      899.82     27.73 o 
  -3   4  13      692.17      693.23     22.67 o 
  -2   4  13      371.62      381.20     16.27 o 
  -1   4  13       45.01       38.11      7.66 o 
   0   4  13      647.01      681.62     24.89 o 
   1   4  13      411.60      385.60     16.28 o 
   2   4  13     1218.39     1229.69     24.67 o 
   3   4  13     1152.53     1103.17     22.60 o 
   4   4  13      708.81      696.00     20.85 o 
   5   4  13      404.50      372.12     14.45 o 
   6   4  13      703.60      706.16     17.96 o 
   7   4  13      887.31      864.38     18.38 o 
   8   4  13      166.29      173.80      9.13 o 
   9   4  13       30.27       12.38      5.63 o 
  10   4  13       21.55       26.94     11.93 o 
  -5   5  13      616.51      592.51     33.50 o 
  -4   5  13      246.31      265.14     21.06 o 
  -3   5  13      489.70      489.95     18.95 o 
  -2   5  13     1026.92      974.77     28.08 o 
  -1   5  13      512.80      505.49     22.97 o 
   0   5  13      959.15      954.67     27.76 o 
   1   5  13     2134.83     2146.46     38.68 o 
   2   5  13     2078.13     2072.53     37.57 o 
   3   5  13     3267.33     3305.97     59.74 o 
   4   5  13     2703.31     2682.54     64.61 o 
   5   5  13     1876.11     1895.26     43.93 o 
   6   5  13     1150.81     1095.14     29.69 o 
   7   5  13      399.75      396.88     13.19 o 
   8   5  13      504.04      512.88     14.86 o 
   9   5  13      991.03     1011.54     23.73 o 
  10   5  13      858.93      881.83     25.55 o 
  -4   6  13      628.81      684.40     35.42 o 
  -3   6  13      581.27      601.12     31.59 o 
  -2   6  13      884.98      845.03     50.73 o 
  -1   6  13      623.64      642.34     21.31 o 
   0   6  13      920.05      936.49     26.73 o 
   1   6  13      677.31      635.52     16.39 o 
   2   6  13     1042.87     1027.73     22.29 o 
   3   6  13      450.98      454.41     13.70 o 
   4   6  13      771.18      776.40     23.28 o 
   5   6  13     1071.46     1031.88     28.71 o 
   6   6  13      723.84      739.23     23.28 o 
   7   6  13       59.72       65.26      6.75 o 
   8   6  13        7.22        0.27      5.65 o 
   9   6  13      146.26      149.04      8.95 o 
  10   6  13      131.22      111.63      8.42 o 
  -3   7  13      164.29      151.24     16.27 o 
  -2   7  13      543.57      491.04     27.76 o 
  -1   7  13     1194.34     1228.09     46.90 o 
   0   7  13      527.55      494.84     18.27 o 
   1   7  13      620.59      650.13     16.94 o 
   2   7  13      631.85      633.78     18.92 o 
   3   7  13      890.59      885.02     20.23 o 
   4   7  13      824.93      836.27     24.93 o 
   5   7  13      685.75      707.82     29.19 o 
   6   7  13     1280.78     1233.45     33.08 o 
   7   7  13     1595.85     1647.01     41.22 o 
   8   7  13     1027.39     1024.88     29.98 o 
   9   7  13      526.94      563.89     16.87 o 
  10   7  13     1420.65     1418.37     30.88 o 
  -2   8  13      699.19      693.97     34.46 o 
  -1   8  13     1335.25     1372.62     51.69 o 
   0   8  13     2031.61     1909.61     64.13 o 
   1   8  13     1667.14     1630.91     63.65 o 
   2   8  13      743.13      752.26     20.55 o 
   3   8  13      449.97      467.81     13.97 o 
   4   8  13      288.47      328.06     19.62 o 
   5   8  13      397.26      387.04     51.69 o 
   6   8  13     1232.52     1234.40     33.76 o 
   7   8  13      988.36     1019.74     29.98 o 
   8   8  13      428.83      399.42     17.85 o 
   9   8  13      241.02      254.68     14.71 o 
  -1   9  13      416.42      417.34     25.84 o 
   0   9  13      364.64      390.54     23.93 o 
   1   9  13      349.47      365.01     15.89 o 
   2   9  13     1053.54     1021.75     38.29 o 
   3   9  13      922.13      898.27     26.00 o 
   4   9  13      484.31      485.30     27.76 o 
   5   9  13      731.56      702.58     35.42 o 
   6   9  13      590.38      583.51     21.63 o 
   7   9  13      786.37      797.95     26.29 o 
   8   9  13      436.55      455.40     27.76 o 
   1  10  13      952.13      960.07     40.20 o 
   2  10  13      745.01      749.67     39.72 o 
   3  10  13      691.48      749.48     23.96 o 
   4  10  13      711.07      715.03     34.46 o 
   5  10  13      686.90      627.92     33.50 o 
   6  10  13      624.99      696.84     35.42 o 
   7  10  13      697.30      713.11     37.33 o 
  -4  -9  14      117.42      129.39      8.06 o 
  -3  -9  14       47.82       51.18      5.90 o 
  -2  -9  14      292.86      279.97     15.52 o 
  -1  -9  14      494.09      568.03     32.07 o 
  -6  -8  14      685.07      674.78     23.23 o 
  -5  -8  14     1188.84     1172.97     31.96 o 
  -4  -8  14     1050.71     1025.60     28.05 o 
  -3  -8  14      863.76      902.22     24.77 o 
  -2  -8  14      700.91      679.26     16.82 o 
  -1  -8  14      370.32      436.48     26.80 o 
   0  -8  14      557.41      561.88     30.63 o 
  -7  -7  14       59.51       49.06      8.28 o 
  -6  -7  14       78.36       62.88      7.79 o 
  -5  -7  14      258.79      272.48     13.28 o 
  -4  -7  14      267.53      276.12     12.74 o 
  -3  -7  14       57.18       61.27     13.88 o 
  -2  -7  14       97.59       82.71      6.00 o 
  -1  -7  14       41.79       46.44      7.45 o 
   0  -7  14      329.20      375.42     16.57 o 
   1  -7  14      217.30      165.60     15.32 o 
   3  -7  14      345.30      357.03     23.93 o 
  -7  -6  14      778.55      716.59     24.80 o 
  -6  -6  14      931.02      971.11     29.16 o 
  -5  -6  14     1478.73     1390.34     36.25 o 
  -4  -6  14     1844.61     1872.83     44.29 o 
  -3  -6  14     1945.54     1911.59     43.87 o 
  -2  -6  14     1733.82     1800.45     40.69 o 
  -1  -6  14     1785.99     1893.18     41.38 o 
   0  -6  14      897.56      830.85     36.37 o 
   1  -6  14     1246.23     1232.87     46.90 o 
   2  -6  14      864.66      927.52     39.25 o 
   3  -6  14      557.66      494.87     27.76 o 
   4  -6  14      606.67      677.11     34.94 o 
  -7  -5  14        2.76       -4.67      5.49 o 
  -6  -5  14       36.85       33.55      8.61 o 
  -5  -5  14       28.93       21.33      6.19 o 
  -4  -5  14       57.15       61.60      7.08 o 
  -3  -5  14      317.07      300.00     12.88 o 
  -2  -5  14        6.55        7.98      4.28 o 
  -1  -5  14       33.39       33.62      4.92 o 
   0  -5  14       68.11       74.95      9.57 o 
   1  -5  14      123.00      120.52      5.90 o 
   2  -5  14      124.72      110.08     12.44 o 
   3  -5  14      245.72      250.79     19.14 o 
   4  -5  14      559.71      604.92     16.81 o 
   5  -5  14      560.14      572.13     14.62 o 
  -7  -4  14     1452.21     1474.82     39.78 o 
  -6  -4  14     1329.33     1273.48     34.73 o 
  -5  -4  14     1561.34     1518.25     45.47 o 
  -4  -4  14     1727.29     1692.47     86.15 o 
  -3  -4  14     1059.82      981.16     37.81 o 
  -2  -4  14     1687.21     1703.89     39.38 o 
  -1  -4  14     1494.08     1473.61     49.77 o 
   0  -4  14     2289.38     2298.29     48.11 o 
   1  -4  14      993.03     1050.49     24.84 o 
   2  -4  14     1387.50     1426.65     31.72 o 
   3  -4  14     1690.99     1668.96     47.86 o 
   4  -4  14      687.78      677.12     18.06 o 
   5  -4  14      741.46      740.93     25.51 o 
   6  -4  14      909.31     1068.19     23.24 o 
  -7  -3  14       85.13       78.43      9.40 o 
  -6  -3  14       49.97       59.19      7.76 o 
  -5  -3  14      146.04      146.32     10.34 o 
  -4  -3  14      116.70      115.43      8.97 o 
  -3  -3  14        0.03       -1.15      5.04 o 
  -2  -3  14       30.12       37.22      5.98 o 
  -1  -3  14       65.13       67.31      6.19 o 
   0  -3  14        0.49       -1.68      4.31 o 
   1  -3  14       96.41      103.70      8.14 o 
   2  -3  14      309.18      306.62     12.44 o 
   3  -3  14      175.25      177.55      7.96 o 
   4  -3  14      366.14      331.10     11.86 o 
   5  -3  14      160.86      161.37      8.25 o 
   6  -3  14      120.95      134.16      7.07 o 
   7  -3  14       62.80       68.67      6.13 o 
  -7  -2  14     1167.03     1126.19     33.14 o 
  -6  -2  14     1148.55     1059.29     31.05 o 
  -5  -2  14     1236.30     1202.86     32.78 o 
  -4  -2  14     1441.56     1449.50     36.47 o 
  -3  -2  14     1411.76     1343.95     33.76 o 
  -2  -2  14     2028.70     2086.25     46.27 o 
  -1  -2  14     2172.37     2111.69     45.89 o 
   0  -2  14     2223.98     2238.92     47.63 o 
   1  -2  14     1455.17     1510.98     40.68 o 
   2  -2  14     2598.20     2646.43     54.03 o 
   3  -2  14     1253.49     1391.86     31.89 o 
   4  -2  14      588.67      603.09     17.47 o 
   5  -2  14     1082.91     1116.24     39.72 o 
   6  -2  14     1106.66     1158.74     34.84 o 
   7  -2  14     1076.82     1092.24     30.44 o 
  -7  -1  14       91.59      100.58     10.47 o 
  -6  -1  14      131.33      122.84     10.77 o 
  -5  -1  14      207.99      219.90     24.41 o 
  -4  -1  14      177.13      162.00     10.47 o 
  -3  -1  14      102.24       91.37      8.28 o 
  -2  -1  14       18.79       11.17      5.04 o 
  -1  -1  14        7.54       21.06      6.70 o 
   0  -1  14        0.23       14.90      4.59 o 
   1  -1  14       18.14       13.62      4.36 o 
   2  -1  14      183.02      183.17      7.31 o 
   3  -1  14       21.22        7.52      4.59 o 
   4  -1  14        6.21       -1.03      4.36 o 
   5  -1  14        8.48        5.15      4.79 o 
   6  -1  14      271.05      279.96     12.18 o 
   7  -1  14       62.08       55.44      7.24 o 
   8  -1  14       55.09       62.24      6.48 o 
  -7   0  14      763.54      848.17     28.40 o 
  -6   0  14      681.07      668.71     23.96 o 
  -5   0  14      527.13      501.67     19.21 o 
  -4   0  14      650.61      611.09     21.25 o 
  -3   0  14     2869.11     2780.48     60.55 o 
  -2   0  14     1193.10     1167.45     70.35 o 
  -1   0  14     1791.17     1641.65     38.20 o 
   0   0  14     2100.73     2063.90     44.98 o 
   1   0  14     2739.82     2658.20     55.13 o 
   2   0  14     2112.58     2128.72     37.17 o 
   3   0  14     1909.95     1935.90     42.20 o 
   4   0  14     1858.55     1799.37     40.46 o 
   5   0  14     1601.52     1583.40     37.06 o 
   6   0  14     1071.00     1104.05     49.77 o 
   7   0  14     1339.70     1291.58     42.34 o 
   8   0  14     1152.87     1194.61     29.79 o 
  -6   1  14      900.38      935.66     29.76 o 
  -5   1  14      183.61      209.95     12.92 o 
  -4   1  14      421.71      400.19     16.88 o 
  -3   1  14      832.25      803.21     27.28 o 
  -2   1  14        9.32        6.51      5.04 o 
  -1   1  14        4.69       11.71      9.57 o 
   0   1  14       93.03       87.22      7.35 o 
   1   1  14       17.40       21.08      8.61 o 
   2   1  14      221.18      241.06     11.02 o 
   3   1  14      215.21      216.30     14.36 o 
   4   1  14      184.76      182.17      9.66 o 
   5   1  14        0.06        0.19      5.04 o 
   6   1  14       16.97       13.57      7.18 o 
   7   1  14       22.21       23.81      9.09 o 
   8   1  14      125.40      126.68      7.86 o 
   9   1  14      130.70      104.24      7.88 o 
  -6   2  14      236.81      228.37     14.17 o 
  -5   2  14     1055.49     1043.57     31.42 o 
  -4   2  14     1108.65     1001.47     36.37 o 
  -3   2  14     1038.41     1021.17     29.08 o 
  -2   2  14     1587.79     1591.73     38.88 o 
  -1   2  14     1033.92     1045.29     28.03 o 
   0   2  14     2498.10     2458.19     52.78 o 
   1   2  14     1714.32     1713.44     66.05 o 
   2   2  14     1750.60     1777.00     32.60 o 
   3   2  14      856.67      805.92     21.93 o 
   4   2  14     2329.47     2320.39     50.34 o 
   5   2  14     2247.07     2189.53    117.74 o 
   6   2  14     2573.41     2614.88     57.12 o 
   7   2  14     1610.55     1489.21     80.88 o 
   8   2  14     1165.98     1184.65     25.68 o 
   9   2  14     1027.69      988.70     23.79 o 
  -5   3  14      559.94      550.93     35.42 o 
  -4   3  14      459.45      399.85     17.56 o 
  -3   3  14      631.47      608.91     21.31 o 
  -2   3  14      361.38      390.83     19.14 o 
  -1   3  14      800.95      776.13     23.34 o 
   0   3  14      625.92      624.71     19.59 o 
   1   3  14     1731.47     1741.51     39.59 o 
   2   3  14     1263.45     1286.05     26.27 o 
   3   3  14      256.47      225.84     11.03 o 
   4   3  14        3.25       -6.56      4.59 o 
   5   3  14        3.14        5.26      5.29 o 
   6   3  14      175.12      195.37     15.32 o 
   7   3  14        9.25       -0.60      5.29 o 
   8   3  14        0.47       -5.96      5.98 o 
   9   3  14        2.63        1.66      5.30 o 
  -5   4  14      428.77      391.49     26.80 o 
  -4   4  14      398.90      425.37     18.24 o 
  -3   4  14      515.09      499.55     19.28 o 
  -2   4  14      759.82      706.05     23.01 o 
  -1   4  14      912.39     1017.45     31.11 o 
   0   4  14     1858.64     1809.00     42.30 o 
   1   4  14     3503.74     3447.04     71.07 o 
   2   4  14     4359.53     4356.01     70.91 o 
   3   4  14     2568.85     2472.41     53.78 o 
   4   4  14     1406.34     1403.03     34.44 o 
   5   4  14     1565.36     1553.68     37.83 o 
   6   4  14     1845.63     1814.11     42.88 o 
   7   4  14     2049.70     2012.34    154.11 o 
   8   4  14     1001.50      998.69     29.01 o 
   9   4  14     1016.04     1102.99     74.66 o 
  -4   5  14      806.04      836.59     39.25 o 
  -3   5  14      381.33      369.24     16.92 o 
  -2   5  14      889.14      868.48     26.73 o 
  -1   5  14      209.24      197.91     11.83 o 
   0   5  14      111.71      125.77     16.27 o 
   1   5  14      499.54      496.26     17.25 o 
   2   5  14      460.78      464.72     13.60 o 
   3   5  14      655.04      644.97     20.57 o 
   4   5  14      413.08      401.81     15.81 o 
   5   5  14      101.81       88.15      8.04 o 
   6   5  14      618.00      620.38     34.94 o 
   7   5  14      197.79      172.25     21.54 o 
   8   5  14      102.72      108.34      9.88 o 
   9   5  14      138.87      115.79     10.58 o 
  -3   6  14      296.62      362.78     24.89 o 
  -2   6  14      586.31      546.48     20.64 o 
  -1   6  14      604.25      621.29     21.31 o 
   0   6  14      311.90      292.30     13.86 o 
   1   6  14      237.05      259.89     12.86 o 
   2   6  14      972.14      971.88     22.09 o 
   3   6  14     1456.61     1504.11     37.52 o 
   4   6  14      623.98      607.80     20.57 o 
   5   6  14      840.98      847.99     25.32 o 
   6   6  14     1454.39     1395.85     36.47 o 
   7   6  14     1602.54     1646.55     41.52 o 
   8   6  14      914.78      909.35     27.94 o 
   9   6  14      591.87      615.26     22.49 o 
  -2   7  14      707.44      749.49     36.37 o 
  -1   7  14      820.07      790.65     36.37 o 
   0   7  14      678.19      739.35     31.59 o 
   1   7  14      573.42      593.15     20.31 o 
   2   7  14      768.95      759.66     18.97 o 
   3   7  14      656.26      643.50     16.92 o 
   4   7  14     1157.15     1103.04     33.50 o 
   5   7  14      518.27      540.86     19.89 o 
   6   7  14      407.27      392.93     18.67 o 
   7   7  14      855.82      847.17     26.57 o 
   8   7  14      437.08      442.92     18.53 o 
  -1   8  14      358.24      373.31     24.89 o 
   0   8  14      455.67      421.17     24.89 o 
   1   8  14      526.14      521.67     26.80 o 
   2   8  14      624.94      603.83     16.94 o 
   3   8  14      537.00      581.72     16.35 o 
   4   8  14      413.93      427.50     17.56 o 
   5   8  14      723.74      728.14     34.46 o 
   6   8  14      389.61      402.17     17.44 o 
   7   8  14      416.73      422.17     27.76 o 
   8   8  14      401.86      415.19     24.41 o 
   1   9  14      479.61      497.74     26.80 o 
   2   9  14      804.88      825.10     35.42 o 
   3   9  14      464.15      483.75     18.24 o 
   4   9  14      527.26      587.72     31.59 o 
   5   9  14     1006.76      993.57     43.07 o 
   6   9  14      992.83     1076.85     46.90 o 
   7   9  14     1025.70     1017.87     31.34 o 
  -3  -8  15      358.64      327.39     23.45 o 
  -2  -8  15      413.30      419.02     13.48 o 
  -1  -8  15      275.35      323.83     16.24 o 
  -5  -7  15     1274.40     1288.56     34.71 o 
  -4  -7  15     1182.03     1129.85     30.59 o 
  -3  -7  15      924.80      887.49     25.06 o 
  -2  -7  15      817.04      915.02     24.26 o 
  -1  -7  15      922.85      962.11     33.02 o 
   0  -7  15     1203.50     1345.82     52.65 o 
  -6  -6  15      155.01      165.16     11.49 o 
  -5  -6  15       29.54       11.49      8.61 o 
  -4  -6  15      111.69      105.79     13.88 o 
  -3  -6  15       50.41       30.32      6.19 o 
  -2  -6  15       20.93       31.90      5.65 o 
  -1  -6  15       68.39       89.72      6.65 o 
   0  -6  15      114.92      108.16     13.40 o 
  -6  -5  15      408.91      377.62     17.01 o 
  -5  -5  15      438.01      478.12     18.38 o 
  -4  -5  15      936.05      855.19     25.30 o 
  -3  -5  15     1975.05     1927.07     44.70 o 
  -2  -5  15     2015.48     2107.24     47.02 o 
  -1  -5  15     1784.21     1702.86     38.39 o 
   0  -5  15      781.16      867.69     22.28 o 
   1  -5  15      358.65      408.72     14.36 o 
   4  -5  15      371.89      397.24     24.89 o 
  -6  -4  15        6.81        0.45      6.19 o 
  -5  -4  15        0.05        5.18      6.70 o 
  -4  -4  15       21.86       15.54     11.01 o 
  -3  -4  15       30.43       29.42      6.19 o 
  -2  -4  15        1.46       -1.53      4.78 o 
  -1  -4  15       34.87       36.37      5.65 o 
   0  -4  15       30.19       15.55      4.79 o 
   1  -4  15       51.32       58.08      5.65 o 
   2  -4  15      526.16      459.46     17.23 o 
   3  -4  15      146.26      154.71      8.61 o 
   4  -4  15      220.94      207.27      9.11 o 
   5  -4  15      309.87      347.18     12.31 o 
  -6  -3  15     1694.35     1625.77     69.40 o 
  -5  -3  15     1361.82     1356.79     36.47 o 
  -4  -3  15     1166.77     1157.02     31.34 o 
  -3  -3  15     2363.26     2296.60     68.44 o 
  -2  -3  15     1440.47     1489.24     35.98 o 
  -1  -3  15     1884.29     1819.46     41.42 o 
   0  -3  15     1534.50     1566.46     35.57 o 
   1  -3  15     1650.14     1638.21     54.56 o 
   2  -3  15     1229.12     1272.12     38.29 o 
   3  -3  15     1190.35     1164.79     28.04 o 
   4  -3  15     1024.57     1043.75     26.22 o 
   5  -3  15      671.05      650.86     18.95 o 
   6  -3  15      601.95      606.52     18.77 o 
  -6  -2  15      111.29      112.13     10.58 o 
  -5  -2  15       23.66       22.15      6.89 o 
  -4  -2  15      588.37      545.02     19.89 o 
  -3  -2  15       53.83       47.83      7.08 o 
  -2  -2  15       14.33       -1.15      5.04 o 
  -1  -2  15       31.05       38.68      9.09 o 
   0  -2  15      356.53      368.47     14.36 o 
   1  -2  15       61.31       53.12      5.49 o 
   2  -2  15       27.72       23.93      5.74 o 
   3  -2  15      226.31      259.53     10.58 o 
   4  -2  15       46.54       45.07      7.66 o 
   5  -2  15      134.83      140.72      8.68 o 
   6  -2  15      268.66      286.85     12.57 o 
  -6  -1  15     1256.17     1187.87     34.50 o 
  -5  -1  15      968.28     1019.75     30.37 o 
  -4  -1  15     1785.06     1707.38     42.27 o 
  -3  -1  15     2016.44     1920.69     45.29 o 
  -2  -1  15     1537.29     1580.39     38.13 o 
  -1  -1  15      715.66      678.43     31.59 o 
   0  -1  15     1285.46     1315.98     32.02 o 
   1  -1  15     1901.55     1928.99     42.20 o 
   2  -1  15     1850.34     1808.15     54.56 o 
   3  -1  15      840.86      864.16     22.75 o 
   4  -1  15     1781.77     1775.52     40.06 o 
   5  -1  15     1169.95     1195.47     29.84 o 
   6  -1  15     1209.98     1189.79     30.35 o 
   7  -1  15     1086.00     1136.30     45.47 o 
  -6   0  15      473.51      451.67     22.97 o 
  -5   0  15      285.96      269.59     16.27 o 
  -4   0  15      343.90      368.49     16.49 o 
  -3   0  15      589.88      588.41     20.57 o 
  -2   0  15        2.28        1.15      5.04 o 
  -1   0  15       64.48       78.39      8.14 o 
   0   0  15       10.07       13.27      5.26 o 
   1   0  15        8.76       13.78      5.26 o 
   2   0  15       60.18       63.18      8.61 o 
   3   0  15       68.92       46.79      5.98 o 
   4   0  15        0.04       -6.29      6.22 o 
   5   0  15       88.40       75.66     10.05 o 
   6   0  15        1.09       -5.20      4.59 o 
   7   0  15       22.24       18.29      5.98 o 
  -5   1  15      587.37      602.84     22.61 o 
  -4   1  15      871.90      844.40     26.68 o 
  -3   1  15     1092.59     1094.33     33.98 o 
  -2   1  15     1442.98     1413.94     35.85 o 
  -1   1  15     2601.01     2491.80     62.22 o 
   0   1  15     1474.66     1525.45     36.47 o 
   1   1  15     1668.46     1686.91     54.08 o 
   2   1  15     1268.53     1297.00     43.07 o 
   3   1  15     1015.52     1068.33     27.26 o 
   4   1  15     1393.71     1402.88     34.06 o 
   5   1  15     1008.62     1081.39     28.21 o 
   6   1  15     1263.72     1315.70     33.25 o 
   7   1  15     1904.13     1946.78     45.79 o 
   8   1  15     1300.53     1373.76     35.98 o 
  -5   2  15      360.32      388.62     18.24 o 
  -4   2  15      214.38      198.94     12.51 o 
  -3   2  15      179.33      183.32     11.83 o 
  -2   2  15      614.28      631.69     21.31 o 
  -1   2  15      404.19      382.64     17.71 o 
   0   2  15      255.80      299.87     13.19 o 
   1   2  15      283.04      305.51     12.81 o 
   2   2  15       44.02       39.25      8.61 o 
   3   2  15      282.85      270.16     12.13 o 
   4   2  15       73.98       70.87      7.59 o 
   5   2  15       36.55       40.47      9.57 o 
   6   2  15        3.76       -5.32      5.29 o 
   7   2  15      182.18      187.51     14.36 o 
   8   2  15       30.98       31.47      7.59 o 
  -4   3  15      385.74      357.93     16.88 o 
  -3   3  15      500.94      505.98     19.59 o 
  -2   3  15      559.40      537.40     19.59 o 
  -1   3  15      467.20      485.78     17.93 o 
   0   3  15      412.46      406.81     15.89 o 
   1   3  15     1034.20     1018.32     30.15 o 
   2   3  15     1800.65     1756.73     41.16 o 
   3   3  15     1389.92     1377.41     33.76 o 
   4   3  15     1273.25     1295.40     33.08 o 
   5   3  15     1218.07     1196.72     31.05 o 
   6   3  15     1456.74     1412.03     45.95 o 
   7   3  15      975.19      919.10     26.85 o 
   8   3  15      578.92      642.31     33.50 o 
  -4   4  15      560.00      543.85     21.66 o 
  -3   4  15      171.61      173.12     11.83 o 
  -2   4  15      578.61      562.42     20.64 o 
  -1   4  15      593.19      589.16     29.67 o 
   0   4  15      330.18      373.57     15.52 o 
   1   4  15     1157.60     1103.55     29.44 o 
   2   4  15      830.22      839.94     23.69 o 
   3   4  15       82.23       81.58      8.28 o 
   4   4  15      255.56      258.37     12.40 o 
   5   4  15        5.78       -2.55     11.49 o 
   6   4  15      148.02      138.06     10.09 o 
   7   4  15       38.52       29.83      7.08 o 
   8   4  15       55.97       74.16     20.10 o 
  -3   5  15      378.21      393.37     35.42 o 
  -2   5  15      794.66      804.98     26.05 o 
  -1   5  15      879.84      815.56     25.37 o 
   0   5  15     1033.81     1015.74     73.70 o 
   1   5  15     1317.25     1312.32     41.64 o 
   2   5  15     2605.12     2588.07     56.17 o 
   3   5  15     1742.07     1717.46     41.59 o 
   4   5  15     1400.96     1377.06     35.12 o 
   5   5  15      516.94      510.23     18.53 o 
   6   5  15     1367.58     1384.68     36.09 o 
   7   5  15     1600.07     1631.73     41.22 o 
   8   5  15      788.20      861.21     43.07 o 
  -2   6  15      476.99      504.44     29.67 o 
  -1   6  15      462.91      497.78     19.28 o 
   0   6  15      242.78      261.11     21.06 o 
   1   6  15      176.15      180.94     11.49 o 
   2   6  15      767.69      819.09     24.37 o 
   3   6  15     1334.24     1295.64     34.14 o 
   4   6  15      847.66      810.92     35.89 o 
   5   6  15      211.55      256.27     13.49 o 
   6   6  15       84.47       97.00      8.97 o 
   7   6  15      352.74      344.19     16.08 o 
   8   6  15      248.96      237.14     14.26 o 
  -1   7  15      369.09      344.59     23.93 o 
   0   7  15      344.25      327.79     15.89 o 
   1   7  15      465.11      493.34     18.60 o 
   2   7  15      574.63      587.14     27.76 o 
   3   7  15      632.01      653.99     24.41 o 
   4   7  15      522.99      492.66     18.92 o 
   5   7  15      612.16      624.75     30.63 o 
   6   7  15      423.16      405.08     25.37 o 
   7   7  15      904.64      923.69     28.62 o 
   1   8  15      539.86      531.24     27.76 o 
   2   8  15      363.28      387.98     16.57 o 
   3   8  15      662.91      689.18     32.54 o 
   4   8  15      685.61      724.41     24.34 o 
   5   8  15      568.96      566.38     22.02 o 
   6   8  15      429.96      430.00     18.81 o 
  -3  -6  16     1287.59     1365.53     35.89 o 
  -2  -6  16      981.76      942.54     25.47 o 
  -1  -6  16      771.03      842.34     22.66 o 
   0  -6  16      887.57     1016.96     24.96 o 
  -4  -5  16        0.67       -2.25      5.49 o 
  -3  -5  16        0.39       -7.93      5.29 o 
  -2  -5  16       14.02       15.16      5.65 o 
  -1  -5  16       34.18       21.04      5.04 o 
   0  -5  16      163.67      171.38      8.25 o 
   1  -5  16      237.21      246.96     11.49 o 
   2  -5  16      350.32      326.40     12.44 o 
  -5  -4  16      955.47      963.54     29.16 o 
  -4  -4  16      979.21      986.05     28.89 o 
  -3  -4  16     1271.64     1270.63     33.52 o 
  -2  -4  16     1595.75     1556.00     90.46 o 
  -1  -4  16      926.06      949.72     25.53 o 
   0  -4  16     1731.37     1827.22     40.87 o 
   1  -4  16     1395.26     1333.38     40.20 o 
   2  -4  16     1044.98     1160.12     35.42 o 
   3  -4  16     1049.17     1050.05     32.54 o 
   4  -4  16      525.69      542.73     19.14 o 
  -5  -3  16       72.85       60.49      8.28 o 
  -4  -3  16       52.70       56.58      7.79 o 
  -3  -3  16        6.75       -3.83      8.14 o 
  -2  -3  16        1.92       -3.05      5.29 o 
  -1  -3  16       10.98        9.21      4.92 o 
   0  -3  16        1.23       -4.65      7.66 o 
   1  -3  16       32.21       22.97      6.70 o 
   2  -3  16      112.19      102.42      8.61 o 
   3  -3  16       19.97       30.63      6.70 o 
   4  -3  16       28.00       21.06      5.74 o 
  -5  -2  16      768.03      746.19     25.61 o 
  -4  -2  16     1227.51     1216.62     33.76 o 
  -3  -2  16     1315.82     1239.50     34.46 o 
  -2  -2  16     1006.31     1039.93     28.62 o 
  -1  -2  16      933.49      933.09     25.74 o 
   0  -2  16     1035.22     1094.14     30.15 o 
   1  -2  16     1010.19     1030.90     34.46 o 
   2  -2  16      674.82      710.24     25.84 o 
   3  -2  16     1025.40     1014.63     33.50 o 
   4  -2  16     1744.64     1769.78     40.34 o 
   5  -2  16      849.25      807.23     28.24 o 
  -5  -1  16      141.23      136.25     11.45 o 
  -4  -1  16      117.23      123.61     10.77 o 
  -3  -1  16      126.01       99.74     11.96 o 
  -2  -1  16       36.12       42.31      7.35 o 
  -1  -1  16       89.35      106.53      8.49 o 
   0  -1  16      275.89      275.54     20.10 o 
   1  -1  16      224.65      233.56     14.36 o 
   2  -1  16       15.60       18.19      6.70 o 
   3  -1  16       11.64        2.87      5.74 o 
   4  -1  16      100.46       79.24      7.66 o 
   5  -1  16       13.47        5.26      5.29 o 
   6  -1  16       21.15       11.60      5.49 o 
  -5   0  16      821.20      855.10     28.03 o 
  -4   0  16      854.44      874.81     27.36 o 
  -3   0  16     1043.51      978.19     28.71 o 
  -2   0  16     1539.94     1489.11     37.83 o 
  -1   0  16     3488.37     3422.65    103.86 o 
   0   0  16     1418.17     1363.14     33.76 o 
   1   0  16     1488.24     1570.97     40.20 o 
   2   0  16     1248.40     1267.33     42.12 o 
   3   0  16      935.53      932.31     33.50 o 
   4   0  16      936.11      924.86     25.21 o 
   5   0  16      792.25      830.03     24.11 o 
   6   0  16     1109.86     1109.85     29.84 o 
  -4   1  16      123.55      153.85     11.45 o 
  -3   1  16      110.44      107.90      9.80 o 
  -2   1  16      772.41      769.36     24.25 o 
  -1   1  16      239.69      209.05     11.45 o 
   0   1  16      118.88      120.78      8.97 o 
   1   1  16       87.96       80.48     11.96 o 
   2   1  16      587.60      568.58     23.93 o 
   3   1  16       65.88       72.75      9.57 o 
   4   1  16       19.69       18.02      5.49 o 
   5   1  16       15.08        5.97     11.96 o 
   6   1  16        1.74      -10.98      8.61 o 
   7   1  16       24.88       29.86      7.08 o 
  -4   2  16      956.10      926.35     40.20 o 
  -3   2  16      613.06      638.05     22.97 o 
  -2   2  16      925.74      923.74     27.73 o 
  -1   2  16      385.80      409.95     16.49 o 
   0   2  16      412.50      427.63     16.20 o 
   1   2  16      680.04      729.96     21.93 o 
   2   2  16      990.77      976.34     36.37 o 
   3   2  16     1193.51     1211.81     42.12 o 
   4   2  16     1478.98     1477.28     36.09 o 
   5   2  16     1069.37     1053.84     28.62 o 
   6   2  16     1617.68     1624.36    111.99 o 
   7   2  16      807.37      811.25     25.21 o 
  -3   3  16      880.64      892.41     28.03 o 
  -2   3  16      583.92      581.01     21.25 o 
  -1   3  16     1216.78     1293.26     34.50 o 
   0   3  16      347.59      368.52     15.52 o 
   1   3  16      273.25      270.91     12.81 o 
   2   3  16       97.03      122.52     12.44 o 
   3   3  16       28.88       28.72      7.66 o 
   4   3  16       65.94       60.32      7.66 o 
   5   3  16       47.43       28.33     12.44 o 
   6   3  16        3.81        2.35      9.09 o 
   7   3  16      123.01      108.27     12.44 o 
  -2   4  16     1058.66      978.85     29.76 o 
  -1   4  16      938.05      873.33     59.82 o 
   0   4  16      767.35      747.97     23.66 o 
   1   4  16      861.47      851.85     44.99 o 
   2   4  16      905.94      875.84     35.42 o 
   3   4  16     1687.74     1681.80     55.52 o 
   4   4  16      729.23      701.68     45.95 o 
   5   4  16      931.60      974.04     27.94 o 
   6   4  16      810.69      861.73     26.29 o 
   7   4  16      855.98      867.32     66.53 o 
  -1   5  16      172.52      201.87     12.51 o 
   0   5  16      296.96      324.59     15.22 o 
   1   5  16      209.39      209.74     12.18 o 
   2   5  16      465.08      462.33     23.93 o 
   3   5  16      412.44      401.07     22.02 o 
   4   5  16      379.94      368.98     15.81 o 
   5   5  16      127.03      119.05      9.88 o 
   6   5  16      249.00      270.03     14.02 o 
   0   6  16      760.75      742.37     31.59 o 
   1   6  16      333.63      343.35     15.57 o 
   2   6  16      410.80      431.70     23.93 o 
   3   6  16      693.49      699.71     31.59 o 
   4   6  16      722.70      683.05     38.29 o 
   5   6  16      477.01      480.93     18.81 o 
   6   6  16      238.81      233.04     13.88 o 
   2   7  16      540.23      560.92     28.72 o 
   3   7  16      416.63      386.71     22.97 o 
   4   7  16      377.26      409.68     23.93 o 
   5   7  16      191.33      195.40     12.81 o 
  -2  -4  17        1.38       -2.87      8.61 o 
  -1  -4  17       17.11       20.33      5.65 o 
   0  -4  17       60.32       64.13      7.66 o 
   1  -4  17      184.87      191.44     11.49 o 
  -3  -3  17     1001.28      992.48     28.89 o 
  -2  -3  17     1100.33     1174.52     31.47 o 
  -1  -3  17      998.21     1042.81     28.04 o 
   0  -3  17      852.66      810.75     29.67 o 
   1  -3  17     1055.53     1197.45     38.29 o 
   2  -3  17     1323.37     1427.18     44.03 o 
  -3  -2  17       99.01      104.49      9.88 o 
  -2  -2  17       43.01       47.81      7.08 o 
  -1  -2  17        0.19       -5.68      5.29 o 
   0  -2  17        2.38        1.44      4.92 o 
   1  -2  17        0.20        0.96      5.74 o 
   2  -2  17        0.40        1.91      5.74 o 
   3  -2  17       16.65       20.10      7.66 o 
  -3  -1  17     1000.44      978.78     29.30 o 
  -2  -1  17     1515.23     1525.75     38.81 o 
  -1  -1  17     1298.55     1267.75     36.37 o 
   0  -1  17      862.88      894.43     53.12 o 
   1  -1  17      376.66      414.47     20.10 o 
   2  -1  17     1454.43     1449.20     46.90 o 
   3  -1  17     1139.45     1196.50     40.20 o 
   4  -1  17      982.42      982.09     34.46 o 
  -3   0  17      141.71      125.53     10.34 o 
  -2   0  17      147.76      173.48     11.71 o 
  -1   0  17       57.95       69.52     14.36 o 
   0   0  17        1.75        5.46      5.72 o 
   1   0  17      119.59       99.55     10.53 o 
   2   0  17      120.37      128.26     11.49 o 
   3   0  17       57.70       53.60      8.61 o 
   4   0  17        3.70        8.61      7.66 o 
   5   0  17        5.95       -4.79      6.70 o 
  -2   1  17      666.09      665.76     22.61 o 
  -1   1  17     1027.32     1035.66     36.37 o 
   0   1  17      963.58      938.64     26.97 o 
   1   1  17     1121.15     1128.54     40.20 o 
   2   1  17     1214.89     1153.42     40.20 o 
   3   1  17     1007.71     1110.35     39.25 o 
   4   1  17     1057.02     1002.19     36.37 o 
   5   1  17     1419.13     1445.37     48.82 o 
  -2   2  17      265.73      280.21     17.23 o 
  -1   2  17      297.83      269.96     13.76 o 
   0   2  17      246.04      245.68     29.19 o 
   1   2  17      234.29      226.86     16.27 o 
   2   2  17      386.15      388.62     21.06 o 
   3   2  17       54.02       46.90      9.57 o 
   4   2  17        8.95       11.49      7.66 o 
   5   2  17       16.47       26.80      8.61 o 
  -1   3  17      379.36      418.93     17.56 o 
   0   3  17      526.95      535.31     19.21 o 
   1   3  17      859.47      856.69     35.42 o 
   2   3  17      921.97      921.78     36.37 o 
   3   3  17      894.35      936.14     36.37 o 
   4   3  17      818.60      774.37     32.54 o 
   5   3  17      439.19      436.48     22.97 o 
   0   4  17      555.92      532.15     19.59 o 
   1   4  17      234.27      239.30     18.19 o 
   2   4  17      301.74      313.96     19.14 o 
   3   4  17      179.86      171.34     14.36 o 
   4   4  17      344.39      335.98     20.10 o 
   5   4  17       72.49       89.98     11.49 o 
   2   5  17      349.93      395.32     22.97 o 
   3   5  17      398.53      405.85     22.97 o 
   4   5  17      809.38      854.78     36.37 o 
                                                 
